# Supplementary material for: Hooked on zombie worms? Genetic blueprints of bristle formation in Osedax japonicus (Annelida)
Source: EvoDevo. 2024 Jun 4;15:7. doi: 10.1186/s13227-024-00227-1 (PMC11149249; doi:10.1186/s13227-024-00227-1)
Supplement: Supplementary file 1 — Supplementary Material 1. [file 13227_2024_227_MOESM1_ESM.zip]

Archive with 6 entries (6 files):
- B3_Ojap_NF70-output.txt
- __MACOSX/._B3_Ojap_NF70-output.txt
- B1_Ojap_CS2-output.txt
- __MACOSX/._B1_Ojap_CS2-output.txt
- B2_Ojap_CS1-output.txt
- __MACOSX/._B2_Ojap_CS1-output.txt
