# Supplementary material for: Hooked on zombie worms? Genetic blueprints of bristle formation in Osedax japonicus (Annelida)
Source: EvoDevo. 2024 Jun 4;15:7. doi: 10.1186/s13227-024-00227-1 (PMC11149249; doi:10.1186/s13227-024-00227-1)
Supplement: Supplementary file 1 — Supplementary Material 1. [file 13227_2024_227_MOESM1_ESM.zip › B3_Ojap_NF70-output.txt]

Probe pairs that had possible off-target matches to the provided database (lower e-value but with high site coverage). 
   Pairs 
['9']

Probe pairs that had good matches to the provided database were determined to be the following.
   Pairs 
['0' '1' '10' '11' '12' '13' '14' '15' '16' '17' '18' '19' '2' '20' '21'
 '22' '23' '24' '25' '26' '27' '28' '3' '4' '5' '6' '7' '8' '9']


The list below shows potentially problematic binding between a probe and some sequence in the provided database.  
    Consider checking if the resulting subject ID is a cDNA you intend to amplify. 

index qseqid sseqid pident length mismatch gapopen qstart qend sstart send evalue qcovs

  f0                        f1  f2  f3  f4  f5  f6  f7  f8  f9           f10   f11
0  9  TRINITY_DN27905_c0_g1_i1  94  39   2   0   1  39  66  28  7.580000e-11  65.9


This is a detailed look at the probes with good matches.

index qseqid sseqid pident length mismatch gapopen qstart qend sstart send evalue qcovs

    f0                        f1  f2  f3  f4  f5  f6  f7    f8    f9           f10   f11
0    0  TRINITY_DN20887_c0_g1_i5  96  52   2   0   1  52   978  1029  1.320000e-18  91.7
1    0  TRINITY_DN20887_c0_g1_i3  96  52   2   0   1  52   978  1029  1.320000e-18  91.7
2    1  TRINITY_DN20887_c0_g1_i5  96  52   2   0   1  52  1033  1084  1.320000e-18  91.7
3    1  TRINITY_DN20887_c0_g1_i3  96  52   2   0   1  52  1033  1084  1.320000e-18  91.7
4    2  TRINITY_DN20887_c0_g1_i5  96  52   2   0   1  52  1088  1139  1.320000e-18  91.7
5    2  TRINITY_DN20887_c0_g1_i3  96  52   2   0   1  52  1088  1139  1.320000e-18  91.7
6    3  TRINITY_DN20887_c0_g1_i5  96  52   2   0   1  52  1143  1194  1.320000e-18  91.7
7    3  TRINITY_DN20887_c0_g1_i3  96  52   2   0   1  52  1143  1194  1.320000e-18  91.7
8    4  TRINITY_DN20887_c0_g1_i5  96  52   2   0   1  52  1198  1249  1.320000e-18  91.7
9    4  TRINITY_DN20887_c0_g1_i3  96  52   2   0   1  52  1198  1249  1.320000e-18  91.7
10   5  TRINITY_DN20887_c0_g1_i5  96  52   2   0   1  52  1253  1304  1.320000e-18  91.7
11   5  TRINITY_DN20887_c0_g1_i3  96  52   2   0   1  52  1253  1304  1.320000e-18  91.7
12   6  TRINITY_DN20887_c0_g1_i5  96  52   2   0   1  52  1308  1359  1.320000e-18  91.7
13   6  TRINITY_DN20887_c0_g1_i3  96  52   2   0   1  52  1308  1359  1.320000e-18  91.7
14   7  TRINITY_DN20887_c0_g1_i5  96  52   2   0   1  52  1363  1414  1.320000e-18  91.7
15   7  TRINITY_DN20887_c0_g1_i3  96  52   2   0   1  52  1363  1414  1.320000e-18  91.7
16   8  TRINITY_DN20887_c0_g1_i5  96  52   2   0   1  52  1418  1469  1.320000e-18  91.7
17   8  TRINITY_DN20887_c0_g1_i3  96  52   2   0   1  52  1418  1469  1.320000e-18  91.7
18   8  TRINITY_DN20887_c0_g1_i2  96  52   2   0   1  52   340   391  1.320000e-18  91.7
19   9  TRINITY_DN20887_c0_g1_i5  96  52   2   0   1  52  1473  1524  1.320000e-18  91.7
20   9  TRINITY_DN20887_c0_g1_i3  96  52   2   0   1  52  1473  1524  1.320000e-18  91.7
21   9  TRINITY_DN20887_c0_g1_i2  96  52   2   0   1  52   395   446  1.320000e-18  91.7
22  10  TRINITY_DN20887_c0_g1_i5  96  52   2   0   1  52  1528  1579  1.320000e-18  91.7
23  10  TRINITY_DN20887_c0_g1_i3  96  52   2   0   1  52  1528  1579  1.320000e-18  91.7
24  10  TRINITY_DN20887_c0_g1_i2  96  52   2   0   1  52   450   501  1.320000e-18  91.7
25  11  TRINITY_DN20887_c0_g1_i5  96  52   2   0   1  52  1583  1634  1.320000e-18  91.7
26  11  TRINITY_DN20887_c0_g1_i3  96  52   2   0   1  52  1583  1634  1.320000e-18  91.7
27  11  TRINITY_DN20887_c0_g1_i2  96  52   2   0   1  52   505   556  1.320000e-18  91.7
28  12  TRINITY_DN20887_c0_g1_i5  96  52   2   0   1  52  1638  1689  1.320000e-18  91.7
29  12  TRINITY_DN20887_c0_g1_i3  96  52   2   0   1  52  1638  1689  1.320000e-18  91.7
30  12  TRINITY_DN20887_c0_g1_i2  96  52   2   0   1  52   560   611  1.320000e-18  91.7
31  13  TRINITY_DN20887_c0_g1_i5  96  52   2   0   1  52  1693  1744  1.320000e-18  91.7
32  13  TRINITY_DN20887_c0_g1_i3  96  52   2   0   1  52  1693  1744  1.320000e-18  91.7
33  13  TRINITY_DN20887_c0_g1_i2  96  52   2   0   1  52   615   666  1.320000e-18  91.7
34  14  TRINITY_DN20887_c0_g1_i5  96  52   2   0   1  52  1748  1799  1.320000e-18  91.7
35  14  TRINITY_DN20887_c0_g1_i3  96  52   2   0   1  52  1748  1799  1.320000e-18  91.7
36  14  TRINITY_DN20887_c0_g1_i2  96  52   2   0   1  52   670   721  1.320000e-18  91.7
37  15  TRINITY_DN20887_c0_g1_i5  96  52   2   0   1  52  1803  1854  1.320000e-18  91.7
38  15  TRINITY_DN20887_c0_g1_i3  96  52   2   0   1  52  1803  1854  1.320000e-18  91.7
39  15  TRINITY_DN20887_c0_g1_i2  96  52   2   0   1  52   725   776  1.320000e-18  91.7
40  16  TRINITY_DN20887_c0_g1_i5  96  52   2   0   1  52  1858  1909  1.320000e-18  91.7
41  16  TRINITY_DN20887_c0_g1_i3  96  52   2   0   1  52  1858  1909  1.320000e-18  91.7
42  16  TRINITY_DN20887_c0_g1_i2  96  52   2   0   1  52   780   831  1.320000e-18  91.7
43  17  TRINITY_DN20887_c0_g1_i5  96  52   2   0   1  52  1913  1964  1.320000e-18  91.7
44  17  TRINITY_DN20887_c0_g1_i3  96  52   2   0   1  52  1913  1964  1.320000e-18  91.7
45  17  TRINITY_DN20887_c0_g1_i2  96  52   2   0   1  52   835   886  1.320000e-18  91.7
46  18  TRINITY_DN36158_c0_g1_i1  96  52   2   0   1  52   784   835  1.320000e-18  91.7
47  18  TRINITY_DN20887_c0_g1_i5  96  52   2   0   1  52  1968  2019  1.320000e-18  91.7
48  18  TRINITY_DN20887_c0_g1_i3  96  52   2   0   1  52  1968  2019  1.320000e-18  91.7
49  18  TRINITY_DN20887_c0_g1_i2  96  52   2   0   1  52   890   941  1.320000e-18  91.7
50  19  TRINITY_DN20887_c0_g1_i5  96  52   2   0   1  52  2023  2074  1.320000e-18  91.7
51  19  TRINITY_DN20887_c0_g1_i3  96  52   2   0   1  52  2023  2074  1.320000e-18  91.7
52  19  TRINITY_DN20887_c0_g1_i2  96  52   2   0   1  52   945   996  1.320000e-18  91.7
53  20  TRINITY_DN20887_c0_g1_i5  96  52   2   0   1  52  2078  2129  1.320000e-18  91.7
54  20  TRINITY_DN20887_c0_g1_i3  96  52   2   0   1  52  2078  2129  1.320000e-18  91.7
55  20  TRINITY_DN20887_c0_g1_i2  96  52   2   0   1  52  1000  1051  1.320000e-18  91.7
56  21  TRINITY_DN20887_c0_g1_i5  96  52   2   0   1  52  2133  2184  1.320000e-18  91.7
57  21  TRINITY_DN20887_c0_g1_i3  96  52   2   0   1  52  2133  2184  1.320000e-18  91.7
58  21  TRINITY_DN20887_c0_g1_i2  96  52   2   0   1  52  1055  1106  1.320000e-18  91.7
59  22  TRINITY_DN20887_c0_g1_i5  96  52   2   0   1  52  2188  2239  1.320000e-18  91.7
60  22  TRINITY_DN20887_c0_g1_i3  96  52   2   0   1  52  2188  2239  1.320000e-18  91.7
61  22  TRINITY_DN20887_c0_g1_i2  96  52   2   0   1  52  1110  1161  1.320000e-18  91.7
62  23  TRINITY_DN20887_c0_g1_i5  96  52   2   0   1  52  2243  2294  1.320000e-18  91.7
63  23  TRINITY_DN20887_c0_g1_i3  96  52   2   0   1  52  2243  2294  1.320000e-18  91.7
64  23  TRINITY_DN20887_c0_g1_i2  96  52   2   0   1  52  1165  1216  1.320000e-18  91.7
65  24  TRINITY_DN20887_c0_g1_i5  96  52   2   0   1  52  2298  2349  1.320000e-18  91.7
66  24  TRINITY_DN20887_c0_g1_i3  96  52   2   0   1  52  2298  2349  1.320000e-18  91.7
67  24  TRINITY_DN20887_c0_g1_i2  96  52   2   0   1  52  1220  1271  1.320000e-18  91.7
68  25  TRINITY_DN20887_c0_g1_i5  96  52   2   0   1  52  2353  2404  1.320000e-18  91.7
69  25  TRINITY_DN20887_c0_g1_i3  96  52   2   0   1  52  2353  2404  1.320000e-18  91.7
70  25  TRINITY_DN20887_c0_g1_i2  96  52   2   0   1  52  1275  1326  1.320000e-18  91.7
71  26  TRINITY_DN20887_c0_g1_i5  96  52   2   0   1  52  2408  2459  1.320000e-18  91.7
72  26  TRINITY_DN20887_c0_g1_i3  96  52   2   0   1  52  2408  2459  1.320000e-18  91.7
73  26  TRINITY_DN20887_c0_g1_i2  96  52   2   0   1  52  1330  1381  1.320000e-18  91.7
74  27  TRINITY_DN20887_c0_g1_i5  96  52   2   0   1  52  2463  2514  1.320000e-18  91.7
75  27  TRINITY_DN20887_c0_g1_i3  96  52   2   0   1  52  2463  2514  1.320000e-18  91.7
76  27  TRINITY_DN20887_c0_g1_i2  96  52   2   0   1  52  1385  1436  1.320000e-18  91.7
77  28  TRINITY_DN20887_c0_g1_i5  96  52   2   0   1  52  2518  2569  1.320000e-18  91.7
78  28  TRINITY_DN20887_c0_g1_i3  96  52   2   0   1  52  2518  2569  1.320000e-18  91.7
79  28  TRINITY_DN20887_c0_g1_i2  96  52   2   0   1  52  1440  1491  1.320000e-18  91.7


The probes are provided below in IDT oPool submission format.
Copy and Paste the lines below into an XLSX file for submission to IDT starting from 'Pool name'.


Pool name, Sequence
B3_Ojap_NF70_28_Dla0,GTCCCTGCCTCTATATCTttGTGGGAGGCCTTCTCCTCGTGGTTT
B3_Ojap_NF70_28_Dla0,CTATGAAGTGTATACGGTCTTTTGGttCCACTCAACTTTAACCCG
B3_Ojap_NF70_28_Dla0,GTCCCTGCCTCTATATCTttCCAATTCCCCAGTTGTCTCCATCGT
B3_Ojap_NF70_28_Dla0,TTGGCCAATTTGGTGATTACGTGAGttCCACTCAACTTTAACCCG
B3_Ojap_NF70_28_Dla0,GTCCCTGCCTCTATATCTttGTTTGGCAGCGGCGGAGTAGATCTT
B3_Ojap_NF70_28_Dla0,CGAACTCATTGGGTCCAAGGCTTGAttCCACTCAACTTTAACCCG
B3_Ojap_NF70_28_Dla0,GTCCCTGCCTCTATATCTttATCGAATACAAATTCAGATTTATCA
B3_Ojap_NF70_28_Dla0,ACGTCCATTTGGTCTGATCTTGATGttCCACTCAACTTTAACCCG
B3_Ojap_NF70_28_Dla0,GTCCCTGCCTCTATATCTttTTGTTCAAGCTCTCTTCCTTACGTC
B3_Ojap_NF70_28_Dla0,CCGTCAACTGAACGAGATACACTCCttCCACTCAACTTTAACCCG
B3_Ojap_NF70_28_Dla0,GTCCCTGCCTCTATATCTttCAGCGGAACATTCGCAGATAGCAAT
B3_Ojap_NF70_28_Dla0,TATTCTCAACAATGACGAACTTGCCttCCACTCAACTTTAACCCG
B3_Ojap_NF70_28_Dla0,GTCCCTGCCTCTATATCTttCTTTGCTGACATTTCACCGCTAACA
B3_Ojap_NF70_28_Dla0,TCCCTTGGCGCTCTTCTGGTAGGTAttCCACTCAACTTTAACCCG
B3_Ojap_NF70_28_Dla0,GTCCCTGCCTCTATATCTttTCGGTTTTCTTTCCAACAAATTCAT
B3_Ojap_NF70_28_Dla0,TGACCTTTACGGCTGGAGAAATCTTttCCACTCAACTTTAACCCG
B3_Ojap_NF70_28_Dla0,GTCCCTGCCTCTATATCTttCTTCTCCTTCCAAGAGTTTTCTGTA
B3_Ojap_NF70_28_Dla0,CAACCTTTCTTAGACCTACTCGGCTttCCACTCAACTTTAACCCG
B3_Ojap_NF70_28_Dla0,GTCCCTGCCTCTATATCTttTTAGCAACCTCATTGGTCAGTTCAG
B3_Ojap_NF70_28_Dla0,AACAAGGCTTCCATTTCTGCGCGCAttCCACTCAACTTTAACCCG
B3_Ojap_NF70_28_Dla0,GTCCCTGCCTCTATATCTttCGGCATAGTCTCGTCTGAGTACCTC
B3_Ojap_NF70_28_Dla0,TCTCCAATTCCCATTCTCTCTCTTTttCCACTCAACTTTAACCCG
B3_Ojap_NF70_28_Dla0,GTCCCTGCCTCTATATCTttTTCCAATTCGTTAAGTTTAGCCCTG
B3_Ojap_NF70_28_Dla0,TTCTCGCTCCAACATGGCATTCCTTttCCACTCAACTTTAACCCG
B3_Ojap_NF70_28_Dla0,GTCCCTGCCTCTATATCTttTTCTCCTCCTTGGAGTGGGTGCTCT
B3_Ojap_NF70_28_Dla0,TCGGCCATTTGTTGGCGAAGACGTTttCCACTCAACTTTAACCCG
B3_Ojap_NF70_28_Dla0,GTCCCTGCCTCTATATCTttTCTCTTGAATCTTGAAGTTGTAGAA
B3_Ojap_NF70_28_Dla0,TGTTTTGACGAGTAGCTCCGGTACGttCCACTCAACTTTAACCCG
B3_Ojap_NF70_28_Dla0,GTCCCTGCCTCTATATCTttTTTCTCGTCGTATGTCTTCTGGATT
B3_Ojap_NF70_28_Dla0,CTCAAGGTCACCGCGCATGGTGTCCttCCACTCAACTTTAACCCG
B3_Ojap_NF70_28_Dla0,GTCCCTGCCTCTATATCTttCAGAATTCGCGGTTCTCGGAAGTTG
B3_Ojap_NF70_28_Dla0,TGGAGTGCCTGGGACATCTCACTCTttCCACTCAACTTTAACCCG
B3_Ojap_NF70_28_Dla0,GTCCCTGCCTCTATATCTttTCATTTCCTGTTCGTGAACTTGCTT
B3_Ojap_NF70_28_Dla0,CTCTATAAGCCAAAGCAGCCAATTCttCCACTCAACTTTAACCCG
B3_Ojap_NF70_28_Dla0,GTCCCTGCCTCTATATCTttTCTCCTGTTCTCGGCGTCGATGTGG
B3_Ojap_NF70_28_Dla0,GAACTCGAGTTCTTCTTCAAGGGTCttCCACTCAACTTTAACCCG
B3_Ojap_NF70_28_Dla0,GTCCCTGCCTCTATATCTttGTTCGGTTGAGGGTCTCTTGGAGAC
B3_Ojap_NF70_28_Dla0,AATGATTCATTGTCCAAATCGATTCttCCACTCAACTTTAACCCG
B3_Ojap_NF70_28_Dla0,GTCCCTGCCTCTATATCTttCGTTCTCCATGGTGTCAAGACGACG
B3_Ojap_NF70_28_Dla0,CAATTTCCTTCTTGTCCTTCTCGCGttCCACTCAACTTTAACCCG
B3_Ojap_NF70_28_Dla0,GTCCCTGCCTCTATATCTttGGAGAGTTGTTCGTCTTGTCGAGCC
B3_Ojap_NF70_28_Dla0,CAACAATGCAATCTCAGATTCGTACttCCACTCAACTTTAACCCG
B3_Ojap_NF70_28_Dla0,GTCCCTGCCTCTATATCTttGCGAGTTCTTCGAGTTCAGCACGGA
B3_Ojap_NF70_28_Dla0,CGGTCGACGTCGATGGCTCGCTGGTttCCACTCAACTTTAACCCG
B3_Ojap_NF70_28_Dla0,GTCCCTGCCTCTATATCTttACTTGATCTCTAATCTAGCCTTCTC
B3_Ojap_NF70_28_Dla0,CGTCGATCTTCTCTTCCAAACTGGAttCCACTCAACTTTAACCCG
B3_Ojap_NF70_28_Dla0,GTCCCTGCCTCTATATCTttTTCTTCCAATTCCGTCTGGTACATG
B3_Ojap_NF70_28_Dla0,CTCGCTCTGGTCCAACAGTTTACGGttCCACTCAACTTTAACCCG
B3_Ojap_NF70_28_Dla0,GTCCCTGCCTCTATATCTttTTCTGCTTCAACTTGTCCAATTCGT
B3_Ojap_NF70_28_Dla0,TTGATGGCCGAGGTTTCCTGGCCCCttCCACTCAACTTTAACCCG
B3_Ojap_NF70_28_Dla0,GTCCCTGCCTCTATATCTttAGCGTACCTTCTCGATGTACGAGGC
B3_Ojap_NF70_28_Dla0,CCAAACGACGGTTCTGAGCCTCCAAttCCACTCAACTTTAACCCG
B3_Ojap_NF70_28_Dla0,GTCCCTGCCTCTATATCTttCTTCTCTTGAACACGGCTGTCTCGC
B3_Ojap_NF70_28_Dla0,CCGTTCGTTCAAATCTTGCATGTCCttCCACTCAACTTTAACCCG
B3_Ojap_NF70_28_Dla0,GTCCCTGCCTCTATATCTttGCAAAGGCTTCAGGAGTGAGGCTGG
B3_Ojap_NF70_28_Dla0,TCCGTGACACCGGAAGCACTGATGTttCCACTCAACTTTAACCCG


Figure Layout of Probe Sequences:

B3_Ojap_NF70_PP28_Dla0
Pair#  Initiator  Spacer  Probe  Probe  Spacer  Initiator
1   GTCCCTGCCTCTATATCT   tt   GTGGGAGGCCTTCTCCTCGTGGTTT     CTATGAAGTGTATACGGTCTTTTGG   tt   CCACTCAACTTTAACCCG
2   GTCCCTGCCTCTATATCT   tt   CCAATTCCCCAGTTGTCTCCATCGT     TTGGCCAATTTGGTGATTACGTGAG   tt   CCACTCAACTTTAACCCG
3   GTCCCTGCCTCTATATCT   tt   GTTTGGCAGCGGCGGAGTAGATCTT     CGAACTCATTGGGTCCAAGGCTTGA   tt   CCACTCAACTTTAACCCG
4   GTCCCTGCCTCTATATCT   tt   ATCGAATACAAATTCAGATTTATCA     ACGTCCATTTGGTCTGATCTTGATG   tt   CCACTCAACTTTAACCCG
5   GTCCCTGCCTCTATATCT   tt   TTGTTCAAGCTCTCTTCCTTACGTC     CCGTCAACTGAACGAGATACACTCC   tt   CCACTCAACTTTAACCCG
6   GTCCCTGCCTCTATATCT   tt   CAGCGGAACATTCGCAGATAGCAAT     TATTCTCAACAATGACGAACTTGCC   tt   CCACTCAACTTTAACCCG
7   GTCCCTGCCTCTATATCT   tt   CTTTGCTGACATTTCACCGCTAACA     TCCCTTGGCGCTCTTCTGGTAGGTA   tt   CCACTCAACTTTAACCCG
8   GTCCCTGCCTCTATATCT   tt   TCGGTTTTCTTTCCAACAAATTCAT     TGACCTTTACGGCTGGAGAAATCTT   tt   CCACTCAACTTTAACCCG
9   GTCCCTGCCTCTATATCT   tt   CTTCTCCTTCCAAGAGTTTTCTGTA     CAACCTTTCTTAGACCTACTCGGCT   tt   CCACTCAACTTTAACCCG
10   GTCCCTGCCTCTATATCT   tt   TTAGCAACCTCATTGGTCAGTTCAG     AACAAGGCTTCCATTTCTGCGCGCA   tt   CCACTCAACTTTAACCCG
11   GTCCCTGCCTCTATATCT   tt   CGGCATAGTCTCGTCTGAGTACCTC     TCTCCAATTCCCATTCTCTCTCTTT   tt   CCACTCAACTTTAACCCG
12   GTCCCTGCCTCTATATCT   tt   TTCCAATTCGTTAAGTTTAGCCCTG     TTCTCGCTCCAACATGGCATTCCTT   tt   CCACTCAACTTTAACCCG
13   GTCCCTGCCTCTATATCT   tt   TTCTCCTCCTTGGAGTGGGTGCTCT     TCGGCCATTTGTTGGCGAAGACGTT   tt   CCACTCAACTTTAACCCG
14   GTCCCTGCCTCTATATCT   tt   TCTCTTGAATCTTGAAGTTGTAGAA     TGTTTTGACGAGTAGCTCCGGTACG   tt   CCACTCAACTTTAACCCG
15   GTCCCTGCCTCTATATCT   tt   TTTCTCGTCGTATGTCTTCTGGATT     CTCAAGGTCACCGCGCATGGTGTCC   tt   CCACTCAACTTTAACCCG
16   GTCCCTGCCTCTATATCT   tt   CAGAATTCGCGGTTCTCGGAAGTTG     TGGAGTGCCTGGGACATCTCACTCT   tt   CCACTCAACTTTAACCCG
17   GTCCCTGCCTCTATATCT   tt   TCATTTCCTGTTCGTGAACTTGCTT     CTCTATAAGCCAAAGCAGCCAATTC   tt   CCACTCAACTTTAACCCG
18   GTCCCTGCCTCTATATCT   tt   TCTCCTGTTCTCGGCGTCGATGTGG     GAACTCGAGTTCTTCTTCAAGGGTC   tt   CCACTCAACTTTAACCCG
19   GTCCCTGCCTCTATATCT   tt   GTTCGGTTGAGGGTCTCTTGGAGAC     AATGATTCATTGTCCAAATCGATTC   tt   CCACTCAACTTTAACCCG
20   GTCCCTGCCTCTATATCT   tt   CGTTCTCCATGGTGTCAAGACGACG     CAATTTCCTTCTTGTCCTTCTCGCG   tt   CCACTCAACTTTAACCCG
21   GTCCCTGCCTCTATATCT   tt   GGAGAGTTGTTCGTCTTGTCGAGCC     CAACAATGCAATCTCAGATTCGTAC   tt   CCACTCAACTTTAACCCG
22   GTCCCTGCCTCTATATCT   tt   GCGAGTTCTTCGAGTTCAGCACGGA     CGGTCGACGTCGATGGCTCGCTGGT   tt   CCACTCAACTTTAACCCG
23   GTCCCTGCCTCTATATCT   tt   ACTTGATCTCTAATCTAGCCTTCTC     CGTCGATCTTCTCTTCCAAACTGGA   tt   CCACTCAACTTTAACCCG
24   GTCCCTGCCTCTATATCT   tt   TTCTTCCAATTCCGTCTGGTACATG     CTCGCTCTGGTCCAACAGTTTACGG   tt   CCACTCAACTTTAACCCG
25   GTCCCTGCCTCTATATCT   tt   TTCTGCTTCAACTTGTCCAATTCGT     TTGATGGCCGAGGTTTCCTGGCCCC   tt   CCACTCAACTTTAACCCG
26   GTCCCTGCCTCTATATCT   tt   AGCGTACCTTCTCGATGTACGAGGC     CCAAACGACGGTTCTGAGCCTCCAA   tt   CCACTCAACTTTAACCCG
27   GTCCCTGCCTCTATATCT   tt   CTTCTCTTGAACACGGCTGTCTCGC     CCGTTCGTTCAAATCTTGCATGTCC   tt   CCACTCAACTTTAACCCG
28   GTCCCTGCCTCTATATCT   tt   GCAAAGGCTTCAGGAGTGAGGCTGG     TCCGTGACACCGGAAGCACTGATGT   tt   CCACTCAACTTTAACCCG


Below are the hybridizing sequences and where they align to the cDNA:

Pair#  cDNAcoord  Probe  cDNAcoord  cDNAcoord  Probe  cDNAcoord
28   71   TCCGTGACACCGGAAGCACTGATGT   46     44   GCAAAGGCTTCAGGAGTGAGGCTGG   19
27   126   CCGTTCGTTCAAATCTTGCATGTCC   101     99   CTTCTCTTGAACACGGCTGTCTCGC   74
26   181   CCAAACGACGGTTCTGAGCCTCCAA   156     154   AGCGTACCTTCTCGATGTACGAGGC   129
25   236   TTGATGGCCGAGGTTTCCTGGCCCC   211     209   TTCTGCTTCAACTTGTCCAATTCGT   184
24   291   CTCGCTCTGGTCCAACAGTTTACGG   266     264   TTCTTCCAATTCCGTCTGGTACATG   239
23   346   CGTCGATCTTCTCTTCCAAACTGGA   321     319   ACTTGATCTCTAATCTAGCCTTCTC   294
22   401   CGGTCGACGTCGATGGCTCGCTGGT   376     374   GCGAGTTCTTCGAGTTCAGCACGGA   349
21   456   CAACAATGCAATCTCAGATTCGTAC   431     429   GGAGAGTTGTTCGTCTTGTCGAGCC   404
20   511   CAATTTCCTTCTTGTCCTTCTCGCG   486     484   CGTTCTCCATGGTGTCAAGACGACG   459
19   566   AATGATTCATTGTCCAAATCGATTC   541     539   GTTCGGTTGAGGGTCTCTTGGAGAC   514
18   621   GAACTCGAGTTCTTCTTCAAGGGTC   596     594   TCTCCTGTTCTCGGCGTCGATGTGG   569
17   676   CTCTATAAGCCAAAGCAGCCAATTC   651     649   TCATTTCCTGTTCGTGAACTTGCTT   624
16   731   TGGAGTGCCTGGGACATCTCACTCT   706     704   CAGAATTCGCGGTTCTCGGAAGTTG   679
15   786   CTCAAGGTCACCGCGCATGGTGTCC   761     759   TTTCTCGTCGTATGTCTTCTGGATT   734
14   841   TGTTTTGACGAGTAGCTCCGGTACG   816     814   TCTCTTGAATCTTGAAGTTGTAGAA   789
13   896   TCGGCCATTTGTTGGCGAAGACGTT   871     869   TTCTCCTCCTTGGAGTGGGTGCTCT   844
12   951   TTCTCGCTCCAACATGGCATTCCTT   926     924   TTCCAATTCGTTAAGTTTAGCCCTG   899
11   1006   TCTCCAATTCCCATTCTCTCTCTTT   981     979   CGGCATAGTCTCGTCTGAGTACCTC   954
10   1061   AACAAGGCTTCCATTTCTGCGCGCA   1036     1034   TTAGCAACCTCATTGGTCAGTTCAG   1009
9   1171   CAACCTTTCTTAGACCTACTCGGCT   1146     1144   CTTCTCCTTCCAAGAGTTTTCTGTA   1119
8   1226   TGACCTTTACGGCTGGAGAAATCTT   1201     1199   TCGGTTTTCTTTCCAACAAATTCAT   1174
7   1281   TCCCTTGGCGCTCTTCTGGTAGGTA   1256     1254   CTTTGCTGACATTTCACCGCTAACA   1229
6   1336   TATTCTCAACAATGACGAACTTGCC   1311     1309   CAGCGGAACATTCGCAGATAGCAAT   1284
5   1391   CCGTCAACTGAACGAGATACACTCC   1366     1364   TTGTTCAAGCTCTCTTCCTTACGTC   1339
4   1446   ACGTCCATTTGGTCTGATCTTGATG   1421     1419   ATCGAATACAAATTCAGATTTATCA   1394
3   1501   CGAACTCATTGGGTCCAAGGCTTGA   1476     1474   GTTTGGCAGCGGCGGAGTAGATCTT   1449
2   1556   TTGGCCAATTTGGTGATTACGTGAG   1531     1529   CCAATTCCCCAGTTGTCTCCATCGT   1504
1   1611   CTATGAAGTGTATACGGTCTTTTGG   1586     1584   GTGGGAGGCCTTCTCCTCGTGGTTT   1559


This is the in-place localization of the probe pairs along the full-length sense cDNA.

>Ojap_NF70 Sense Strand
nnnnnnnnnnnnnnnnnnnCCAGCCTCACTCCTGAAGCCTTTGCnnACATCAGTGCTTCCGGTGTCACGGAnnnGCGAGACAGCCGTGTTCAAGAGAAGnnGGACATGCAAGATTTGAACGAACGGnnnGCCTCGTACATCGAGAAGGTACGCTnnTTGGAGGCTCAGAACCGTCGTTTGGnnnACGAATTGGACAAGTTGAAGCAGAAnnGGGGCCAGGAAACCTCGGCCATCAAnnnCATGTACCAGACGGAATTGGAAGAAnnCCGTAAACTGTTGGACCAGAGCGAGnnnGAGAAGGCTAGATTAGAGATCAAGTnnTCCAGTTTGGAAGAGAAGATCGACGnnnTCCGTGCTGAACTCGAAGAACTCGCnnACCAGCGAGCCATCGACGTCGACCGnnnGGCTCGACAAGACGAACAACTCTCCnnGTACGAATCTGAGATTGCATTGTTGnnnCGTCGTCTTGACACCATGGAGAACGnnCGCGAGAAGGACAAGAAGGAAATTGnnnGTCTCCAAGAGACCCTCAACCGAACnnGAATCGATTTGGACAATGAATCATTnnnCCACATCGACGCCGAGAACAGGAGAnnGACCCTTGAAGAAGAACTCGAGTTCnnnAAGCAAGTTCACGAACAGGAAATGAnnGAATTGGCTGCTTTGGCTTATAGAGnnnCAACTTCCGAGAACCGCGAATTCTGnnAGAGTGAGATGTCCCAGGCACTCCAnnnAATCCAGAAGACATACGACGAGAAAnnGGACACCATGCGCGGTGACCTTGAGnnnTTCTACAACTTCAAGATTCAAGAGAnnCGTACCGGAGCTACTCGTCAAAACAnnnAGAGCACCCACTCCAAGGAGGAGAAnnAACGTCTTCGCCAACAAATGGCCGAnnnCAGGGCTAAACTTAACGAATTGGAAnnAAGGAATGCCATGTTGGAGCGAGAAnnnGAGGTACTCAGACGAGACTATGCCGnnAAAGAGAGAGAATGGGAATTGGAGAnnnCTGAACTGACCAATGAGGTTGCTAAnnTGCGCGCAGAAATGGAAGCCTTGTTnnnnnnnnnnnnnnnnnnnnnnnnnnnnnnnnnnnnnnnnnnnnnnnnnnnnnnnnnnTACAGAAAACTCTTGGAAGGAGAAGnnAGCCGAGTAGGTCTAAGAAAGGTTGnnnATGAATTTGTTGGAAAGAAAACCGAnnAAGATTTCTCCAGCCGTAAAGGTCAnnnTGTTAGCGGTGAAATGTCAGCAAAGnnTACCTACCAGAAGAGCGCCAAGGGAnnnATTGCTATCTGCGAATGTTCCGCTGnnGGCAAGTTCGTCATTGTTGAGAATAnnnGACGTAAGGAAGAGAGCTTGAACAAnnGGAGTGTATCTCGTTCAGTTGACGGnnnTGATAAATCTGAATTTGTATTCGATnnCATCAAGATCAGACCAAATGGACGTnnnAAGATCTACTCCGCCGCTGCCAAACnnTCAAGCCTTGGACCCAATGAGTTCGnnnACGATGGAGACAACTGGGGAATTGGnnCTCACGTAATCACCAAATTGGCCAAnnnAAACCACGAGGAGAAGGCCTCCCACnnCCAAAAGACCGTATACACTTCATAG


Anti-sense sequence used to create probes:

>Ojap_NF70 Anti-Sense Strand
CTATGAAGTGTATACGGTCTTTTGGATGTGGGAGGCCTTCTCCTCGTGGTTTTGGTTGGCCAATTTGGTGATTACGTGAGCACCAATTCCCCAGTTGTCTCCATCGTACACGAACTCATTGGGTCCAAGGCTTGATGGTTTGGCAGCGGCGGAGTAGATCTTTACACGTCCATTTGGTCTGATCTTGATGTCATCGAATACAAATTCAGATTTATCATTTCCGTCAACTGAACGAGATACACTCCAGTTGTTCAAGCTCTCTTCCTTACGTCCGGTATTCTCAACAATGACGAACTTGCCATCAGCGGAACATTCGCAGATAGCAATGGCTCCCTTGGCGCTCTTCTGGTAGGTAGTCTTTGCTGACATTTCACCGCTAACAACTTGACCTTTACGGCTGGAGAAATCTTCATCGGTTTTCTTTCCAACAAATTCATCGACAACCTTTCTTAGACCTACTCGGCTCTCTTCTCCTTCCAAGAGTTTTCTGTAAGCAGCGATTTCCAGTTCAAGTCCAAGTTTAGTGTCCAAGAGTTCTTGCAACTCCTTCAACAAGGCTTCCATTTCTGCGCGCAACTTAGCAACCTCATTGGTCAGTTCAGTTGTCTCCAATTCCCATTCTCTCTCTTTATCGGCATAGTCTCGTCTGAGTACCTCGACTTCTCGCTCCAACATGGCATTCCTTCCTTCCAATTCGTTAAGTTTAGCCCTGAGATCGGCCATTTGTTGGCGAAGACGTTTGTTCTCCTCCTTGGAGTGGGTGCTCTCCATGTTTTGACGAGTAGCTCCGGTACGCATCTCTTGAATCTTGAAGTTGTAGAAGCTCTCAAGGTCACCGCGCATGGTGTCCAATTTCTCGTCGTATGTCTTCTGGATTTCGTGGAGTGCCTGGGACATCTCACTCTTCCAGAATTCGCGGTTCTCGGAAGTTGTGTCTCTATAAGCCAAAGCAGCCAATTCTTTCATTTCCTGTTCGTGAACTTGCTTCATGAACTCGAGTTCTTCTTCAAGGGTCTGTCTCCTGTTCTCGGCGTCGATGTGGTTCAATGATTCATTGTCCAAATCGATTCTGGTTCGGTTGAGGGTCTCTTGGAGACGAGCAATTTCCTTCTTGTCCTTCTCGCGGTCGTTCTCCATGGTGTCAAGACGACGTCTCAACAATGCAATCTCAGATTCGTACTCGGAGAGTTGTTCGTCTTGTCGAGCCAAACGGTCGACGTCGATGGCTCGCTGGTCTGCGAGTTCTTCGAGTTCAGCACGGAGTTCGTCGATCTTCTCTTCCAAACTGGAACACTTGATCTCTAATCTAGCCTTCTCCTTCTCGCTCTGGTCCAACAGTTTACGGGATTCTTCCAATTCCGTCTGGTACATGGCCTTGATGGCCGAGGTTTCCTGGCCCCACTTCTGCTTCAACTTGTCCAATTCGTCAGCCAAACGACGGTTCTGAGCCTCCAAGAAGCGTACCTTCTCGATGTACGAGGCGAACCGTTCGTTCAAATCTTGCATGTCCTTCTTCTCTTGAACACGGCTGTCTCGCACATCCGTGACACCGGAAGCACTGATGTTGGCAAAGGCTTCAGGAGTGAGGCTGGAGCCATTGCTGTAACCCAT


Run 2022-10-24
   with settings: 
	5'Pause:	0 
	Choice of probe set:	n	Pair used: Default 
	Length of acceptable polyA/polyT runs:	5 
	Length of acceptable polyC/polyG runs:	5 
	BLASTn of Probes:	y 
	Removal of probes with low quality BLAST hits:	y


References: 

 See Choi et al. 2018 Development for HCR3.0 methodology details 
 https://www.ncbi.nlm.nih.gov/pmc/articles/PMC6031405/ 

 See Wang et al. 2020 BioRxiv for expanded amplifier information 
 https://www.biorxiv.org/content/10.1101/274456v3 
