# Supplementary material for: Hooked on zombie worms? Genetic blueprints of bristle formation in Osedax japonicus (Annelida)
Source: EvoDevo. 2024 Jun 4;15:7. doi: 10.1186/s13227-024-00227-1 (PMC11149249; doi:10.1186/s13227-024-00227-1)
Supplement: Supplementary file 1 — Supplementary Material 1. [file 13227_2024_227_MOESM1_ESM.zip › B1_Ojap_CS2-output.txt]

Probe pairs that had possible off-target matches to the provided database (lower e-value but with high site coverage). 
   Pairs 
[]

Probe pairs that had good matches to the provided database were determined to be the following.
   Pairs 
['0' '1' '10' '11' '12' '13' '14' '15' '16' '17' '18' '19' '2' '20' '21'
 '22' '23' '24' '25' '26' '27' '28' '29' '3' '30' '4' '5' '6' '7' '8' '9']


The list below shows potentially problematic binding between a probe and some sequence in the provided database.  
    Consider checking if the resulting subject ID is a cDNA you intend to amplify. 

index qseqid sseqid pident length mismatch gapopen qstart qend sstart send evalue qcovs

Empty DataFrame
Columns: [0]
Index: []


This is a detailed look at the probes with good matches.

index qseqid sseqid pident length mismatch gapopen qstart qend sstart send evalue qcovs

    f0                       f1  f2  f3  f4  f5  f6  f7    f8    f9           f10   f11
0    0  TRINITY_DN4585_c0_g1_i4  96  52   2   0   1  52  2787  2736  1.320000e-18  91.7
1    0  TRINITY_DN4585_c0_g1_i3  96  52   2   0   1  52  1986  1935  1.320000e-18  91.7
2    0  TRINITY_DN4585_c0_g1_i2  96  52   2   0   1  52  1919  1868  1.320000e-18  91.7
3    1  TRINITY_DN4585_c0_g1_i4  96  52   2   0   1  52  2732  2681  1.320000e-18  91.7
4    1  TRINITY_DN4585_c0_g1_i3  96  52   2   0   1  52  1931  1880  1.320000e-18  91.7
5    1  TRINITY_DN4585_c0_g1_i2  96  52   2   0   1  52  1864  1813  1.320000e-18  91.7
6    2  TRINITY_DN4585_c0_g1_i4  96  52   2   0   1  52  2677  2626  1.320000e-18  91.7
7    2  TRINITY_DN4585_c0_g1_i3  96  52   2   0   1  52  1876  1825  1.320000e-18  91.7
8    2  TRINITY_DN4585_c0_g1_i2  96  52   2   0   1  52  1809  1758  1.320000e-18  91.7
9    3  TRINITY_DN4585_c0_g1_i4  96  52   2   0   1  52  2622  2571  1.320000e-18  91.7
10   3  TRINITY_DN4585_c0_g1_i3  96  52   2   0   1  52  1821  1770  1.320000e-18  91.7
11   3  TRINITY_DN4585_c0_g1_i2  96  52   2   0   1  52  1754  1703  1.320000e-18  91.7
12   4  TRINITY_DN4585_c0_g1_i4  96  52   2   0   1  52  2567  2516  1.320000e-18  91.7
13   4  TRINITY_DN4585_c0_g1_i3  96  52   2   0   1  52  1766  1715  1.320000e-18  91.7
14   4  TRINITY_DN4585_c0_g1_i2  96  52   2   0   1  52  1699  1648  1.320000e-18  91.7
15   5  TRINITY_DN4585_c0_g1_i4  96  52   2   0   1  52  2512  2461  1.320000e-18  91.7
16   5  TRINITY_DN4585_c0_g1_i3  96  52   2   0   1  52  1711  1660  1.320000e-18  91.7
17   5  TRINITY_DN4585_c0_g1_i2  96  52   2   0   1  52  1644  1593  1.320000e-18  91.7
18   6  TRINITY_DN4585_c0_g1_i4  96  52   2   0   1  52  2457  2406  1.320000e-18  91.7
19   6  TRINITY_DN4585_c0_g1_i3  96  52   2   0   1  52  1656  1605  1.320000e-18  91.7
20   6  TRINITY_DN4585_c0_g1_i2  96  52   2   0   1  52  1589  1538  1.320000e-18  91.7
21   7  TRINITY_DN4585_c0_g1_i4  96  52   2   0   1  52  2402  2351  1.320000e-18  91.7
22   7  TRINITY_DN4585_c0_g1_i3  96  52   2   0   1  52  1601  1550  1.320000e-18  91.7
23   7  TRINITY_DN4585_c0_g1_i2  96  52   2   0   1  52  1534  1483  1.320000e-18  91.7
24   8  TRINITY_DN4585_c0_g1_i4  96  52   2   0   1  52  2347  2296  1.320000e-18  91.7
25   8  TRINITY_DN4585_c0_g1_i3  96  52   2   0   1  52  1546  1495  1.320000e-18  91.7
26   8  TRINITY_DN4585_c0_g1_i2  96  52   2   0   1  52  1479  1428  1.320000e-18  91.7
27   9  TRINITY_DN4585_c0_g1_i4  96  52   2   0   1  52  2292  2241  1.320000e-18  91.7
28   9  TRINITY_DN4585_c0_g1_i3  96  52   2   0   1  52  1491  1440  1.320000e-18  91.7
29   9  TRINITY_DN4585_c0_g1_i2  96  52   2   0   1  52  1424  1373  1.320000e-18  91.7
30  10  TRINITY_DN4585_c0_g1_i4  96  52   2   0   1  52  2237  2186  1.320000e-18  91.7
31  10  TRINITY_DN4585_c0_g1_i3  96  52   2   0   1  52  1436  1385  1.320000e-18  91.7
32  10  TRINITY_DN4585_c0_g1_i2  96  52   2   0   1  52  1369  1318  1.320000e-18  91.7
33  11  TRINITY_DN4585_c0_g1_i4  96  52   2   0   1  52  2182  2131  1.320000e-18  91.7
34  11  TRINITY_DN4585_c0_g1_i3  96  52   2   0   1  52  1381  1330  1.320000e-18  91.7
35  11  TRINITY_DN4585_c0_g1_i2  96  52   2   0   1  52  1314  1263  1.320000e-18  91.7
36  12  TRINITY_DN4585_c0_g1_i4  96  52   2   0   1  52  2127  2076  1.320000e-18  91.7
37  12  TRINITY_DN4585_c0_g1_i3  96  52   2   0   1  52  1326  1275  1.320000e-18  91.7
38  12  TRINITY_DN4585_c0_g1_i2  96  52   2   0   1  52  1259  1208  1.320000e-18  91.7
39  13  TRINITY_DN4585_c0_g1_i4  96  52   2   0   1  52  2072  2021  1.320000e-18  91.7
40  13  TRINITY_DN4585_c0_g1_i3  96  52   2   0   1  52  1271  1220  1.320000e-18  91.7
41  13  TRINITY_DN4585_c0_g1_i2  96  52   2   0   1  52  1204  1153  1.320000e-18  91.7
42  14  TRINITY_DN4585_c0_g1_i4  96  52   2   0   1  52  2017  1966  1.320000e-18  91.7
43  14  TRINITY_DN4585_c0_g1_i3  96  52   2   0   1  52  1216  1165  1.320000e-18  91.7
44  14  TRINITY_DN4585_c0_g1_i2  96  52   2   0   1  52  1149  1098  1.320000e-18  91.7
45  15  TRINITY_DN4585_c0_g1_i4  96  52   2   0   1  52  1962  1911  1.320000e-18  91.7
46  15  TRINITY_DN4585_c0_g1_i3  96  52   2   0   1  52  1161  1110  1.320000e-18  91.7
47  15  TRINITY_DN4585_c0_g1_i2  96  52   2   0   1  52  1094  1043  1.320000e-18  91.7
48  16  TRINITY_DN4585_c0_g1_i4  96  52   2   0   1  52  1907  1856  1.320000e-18  91.7
49  16  TRINITY_DN4585_c0_g1_i3  96  52   2   0   1  52  1106  1055  1.320000e-18  91.7
50  16  TRINITY_DN4585_c0_g1_i2  96  52   2   0   1  52  1039   988  1.320000e-18  91.7
51  17  TRINITY_DN4585_c0_g1_i4  96  52   2   0   1  52  1852  1801  1.320000e-18  91.7
52  17  TRINITY_DN4585_c0_g1_i3  96  52   2   0   1  52  1051  1000  1.320000e-18  91.7
53  17  TRINITY_DN4585_c0_g1_i2  96  52   2   0   1  52   984   933  1.320000e-18  91.7
54  18  TRINITY_DN4585_c0_g1_i4  96  52   2   0   1  52  1797  1746  1.320000e-18  91.7
55  18  TRINITY_DN4585_c0_g1_i3  96  52   2   0   1  52   996   945  1.320000e-18  91.7
56  18  TRINITY_DN4585_c0_g1_i2  96  52   2   0   1  52   929   878  1.320000e-18  91.7
57  19  TRINITY_DN4585_c0_g1_i4  96  52   2   0   1  52  1742  1691  1.320000e-18  91.7
58  19  TRINITY_DN4585_c0_g1_i3  96  52   2   0   1  52   941   890  1.320000e-18  91.7
59  19  TRINITY_DN4585_c0_g1_i2  96  52   2   0   1  52   874   823  1.320000e-18  91.7
60  20  TRINITY_DN4585_c0_g1_i4  96  52   2   0   1  52  1687  1636  1.320000e-18  91.7
61  20  TRINITY_DN4585_c0_g1_i3  96  52   2   0   1  52   886   835  1.320000e-18  91.7
62  20  TRINITY_DN4585_c0_g1_i2  96  52   2   0   1  52   819   768  1.320000e-18  91.7
63  21  TRINITY_DN4585_c0_g1_i4  96  52   2   0   1  52  1632  1581  1.320000e-18  91.7
64  21  TRINITY_DN4585_c0_g1_i3  96  52   2   0   1  52   831   780  1.320000e-18  91.7
65  21  TRINITY_DN4585_c0_g1_i2  96  52   2   0   1  52   764   713  1.320000e-18  91.7
66  22  TRINITY_DN4585_c0_g1_i4  96  52   2   0   1  52  1538  1487  1.320000e-18  91.7
67  22  TRINITY_DN4585_c0_g1_i3  96  52   2   0   1  52   737   686  1.320000e-18  91.7
68  22  TRINITY_DN4585_c0_g1_i2  96  52   2   0   1  52   670   619  1.320000e-18  91.7
69  23  TRINITY_DN4585_c0_g1_i4  96  52   2   0   1  52  1483  1432  1.320000e-18  91.7
70  23  TRINITY_DN4585_c0_g1_i3  96  52   2   0   1  52   682   631  1.320000e-18  91.7
71  23  TRINITY_DN4585_c0_g1_i2  96  52   2   0   1  52   615   564  1.320000e-18  91.7
72  24  TRINITY_DN4585_c0_g1_i4  96  52   2   0   1  52  1428  1377  1.320000e-18  91.7
73  24  TRINITY_DN4585_c0_g1_i3  96  52   2   0   1  52   627   576  1.320000e-18  91.7
74  24  TRINITY_DN4585_c0_g1_i2  96  52   2   0   1  52   560   509  1.320000e-18  91.7
75  25  TRINITY_DN4585_c0_g1_i4  96  52   2   0   1  52  1373  1322  1.320000e-18  91.7
76  25  TRINITY_DN4585_c0_g1_i3  96  52   2   0   1  52   572   521  1.320000e-18  91.7
77  25  TRINITY_DN4585_c0_g1_i2  96  52   2   0   1  52   505   454  1.320000e-18  91.7
78  26  TRINITY_DN4585_c0_g1_i4  96  52   2   0   1  52  1318  1267  1.320000e-18  91.7
79  26  TRINITY_DN4585_c0_g1_i3  96  52   2   0   1  52   517   466  1.320000e-18  91.7
80  26  TRINITY_DN4585_c0_g1_i2  96  52   2   0   1  52   450   399  1.320000e-18  91.7
81  27  TRINITY_DN4585_c0_g1_i4  96  52   2   0   1  52  1263  1212  1.320000e-18  91.7
82  27  TRINITY_DN4585_c0_g1_i3  96  52   2   0   1  52   462   411  1.320000e-18  91.7
83  27  TRINITY_DN4585_c0_g1_i2  96  52   2   0   1  52   395   344  1.320000e-18  91.7
84  28  TRINITY_DN4585_c0_g1_i4  96  52   2   0   1  52  1208  1157  1.320000e-18  91.7
85  28  TRINITY_DN4585_c0_g1_i3  96  52   2   0   1  52   407   356  1.320000e-18  91.7
86  28  TRINITY_DN4585_c0_g1_i2  96  52   2   0   1  52   340   289  1.320000e-18  91.7
87  29  TRINITY_DN4585_c0_g1_i4  96  52   2   0   1  52  1153  1102  1.320000e-18  91.7
88  29  TRINITY_DN4585_c0_g1_i3  96  52   2   0   1  52   352   301  1.320000e-18  91.7
89  29  TRINITY_DN4585_c0_g1_i2  96  52   2   0   1  52   285   234  1.320000e-18  91.7
90  30  TRINITY_DN4585_c0_g1_i4  96  52   2   0   1  52  1098  1047  1.320000e-18  91.7
91  30  TRINITY_DN4585_c0_g1_i3  96  52   2   0   1  52   297   246  1.320000e-18  91.7
92  30  TRINITY_DN4585_c0_g1_i2  96  52   2   0   1  52   230   179  1.320000e-18  91.7


The probes are provided below in IDT oPool submission format.
Copy and Paste the lines below into an XLSX file for submission to IDT starting from 'Pool name'.


Pool name, Sequence
B1_Ojap_CS2_31_Dla0,GAGGAGGGCAGCAAACGGaaGTTAATTTGAGGTCTCGACCTACGA
B1_Ojap_CS2_31_Dla0,TCACACTTGGGCATTGTCAAAGGCCtaGAAGAGTCTTCCTTTACG
B1_Ojap_CS2_31_Dla0,GAGGAGGGCAGCAAACGGaaTCGGCGCCACCTTCGTTTGCTCCAC
B1_Ojap_CS2_31_Dla0,CTTTGTCCCGCTCCCGGTCTCCCGTtaGAAGAGTCTTCCTTTACG
B1_Ojap_CS2_31_Dla0,GAGGAGGGCAGCAAACGGaaCAAAGGCTGCCCTCAACGTCTTTCC
B1_Ojap_CS2_31_Dla0,CTGCAGTCAACGCGTTGTAGCGTCTtaGAAGAGTCTTCCTTTACG
B1_Ojap_CS2_31_Dla0,GAGGAGGGCAGCAAACGGaaATCTGGTTCCAATTGATTTCCAGGT
B1_Ojap_CS2_31_Dla0,GGTCTTCACTCTGGTCTGTGATACAtaGAAGAGTCTTCCTTTACG
B1_Ojap_CS2_31_Dla0,GAGGAGGGCAGCAAACGGaaTCTGTGTCGCTTGAATTTGCAGATA
B1_Ojap_CS2_31_Dla0,CCACTTCCCAGACAAGCATATCCTCtaGAAGAGTCTTCCTTTACG
B1_Ojap_CS2_31_Dla0,GAGGAGGGCAGCAAACGGaaTGATCCTTTGCATGTATTTTACAGT
B1_Ojap_CS2_31_Dla0,TGATTTCGTCAGAATCGGCGCAATCtaGAAGAGTCTTCCTTTACG
B1_Ojap_CS2_31_Dla0,GAGGAGGGCAGCAAACGGaaGTATTTCTGCCTACAACTGAAACAC
B1_Ojap_CS2_31_Dla0,CACAATGTCCCGAATACCCACTTCAtaGAAGAGTCTTCCTTTACG
B1_Ojap_CS2_31_Dla0,GAGGAGGGCAGCAAACGGaaAGGAAAGTGCCGTAGCGATGAAAGA
B1_Ojap_CS2_31_Dla0,CTTAAAGAAGTGGACGAGATGATGTtaGAAGAGTCTTCCTTTACG
B1_Ojap_CS2_31_Dla0,GAGGAGGGCAGCAAACGGaaGTGCAAAGAATACTAGGAAAGCTAC
B1_Ojap_CS2_31_Dla0,TAGTAACAAATTGAACCACGATGATtaGAAGAGTCTTCCTTTACG
B1_Ojap_CS2_31_Dla0,GAGGAGGGCAGCAAACGGaaACTTCCAGCCTTGGCAACTTTAATG
B1_Ojap_CS2_31_Dla0,TAAAGGTTCAAATTGCATTTGTTCGtaGAAGAGTCTTCCTTTACG
B1_Ojap_CS2_31_Dla0,GAGGAGGGCAGCAAACGGaaATCTGTAACAGTAGAATAATGAAAA
B1_Ojap_CS2_31_Dla0,AGTTTGTCTCTGAGTTGTTCTTGAAtaGAAGAGTCTTCCTTTACG
B1_Ojap_CS2_31_Dla0,GAGGAGGGCAGCAAACGGaaAAGAAGTATTATTTCTTAGGGTTAT
B1_Ojap_CS2_31_Dla0,AAATGAAATTTAACATGAAAAATAAtaGAAGAGTCTTCCTTTACG
B1_Ojap_CS2_31_Dla0,GAGGAGGGCAGCAAACGGaaTCTACCTTCTTCATCATCTTGGGAG
B1_Ojap_CS2_31_Dla0,TTCAGCTTTGATTATTTTTCTTTGTtaGAAGAGTCTTCCTTTACG
B1_Ojap_CS2_31_Dla0,GAGGAGGGCAGCAAACGGaaCAGAAAAGAGTTTCCACTGCATCCA
B1_Ojap_CS2_31_Dla0,TTCAAATATTTCTCGATCAATCTCTtaGAAGAGTCTTCCTTTACG
B1_Ojap_CS2_31_Dla0,GAGGAGGGCAGCAAACGGaaTCTGCCATAACCACGATATTTGCAA
B1_Ojap_CS2_31_Dla0,GCACGATGCTACCTCCGTTCAACCAtaGAAGAGTCTTCCTTTACG
B1_Ojap_CS2_31_Dla0,GAGGAGGGCAGCAAACGGaaATTATCAACTTCAATAATATCTGAT
B1_Ojap_CS2_31_Dla0,ATCTTGATTCTCCGCCTCGCACTGAtaGAAGAGTCTTCCTTTACG
B1_Ojap_CS2_31_Dla0,GAGGAGGGCAGCAAACGGaaCTCATAGCACCATTGTGAATTTGTT
B1_Ojap_CS2_31_Dla0,TGGGTAACTTTACTTCTTTTGGAATtaGAAGAGTCTTCCTTTACG
B1_Ojap_CS2_31_Dla0,GAGGAGGGCAGCAAACGGaaCACTCAAAGTTTCTTCTTTTTCCGA
B1_Ojap_CS2_31_Dla0,GTCTTGTTGAAATATTTTTCCTTCGtaGAAGAGTCTTCCTTTACG
B1_Ojap_CS2_31_Dla0,GAGGAGGGCAGCAAACGGaaAACTTGTTCAATATCATCTCTGAGT
B1_Ojap_CS2_31_Dla0,TGCATTCTCCGCATCTCTTTGTACGtaGAAGAGTCTTCCTTTACG
B1_Ojap_CS2_31_Dla0,GAGGAGGGCAGCAAACGGaaGTTGTATTTGCAGTGATCTCGGAAC
B1_Ojap_CS2_31_Dla0,CTAGACAGGGCTGATCTAGTACTGAtaGAAGAGTCTTCCTTTACG
B1_Ojap_CS2_31_Dla0,GAGGAGGGCAGCAAACGGaaTCCTCGTCGATGCAGTTTGGCCATC
B1_Ojap_CS2_31_Dla0,TTTCATCCTGGGAAGATGAACTTCTtaGAAGAGTCTTCCTTTACG
B1_Ojap_CS2_31_Dla0,GAGGAGGGCAGCAAACGGaaCATTTTCTTTCTCTTAGTTGTTGGA
B1_Ojap_CS2_31_Dla0,ACCCAATTCTTCGAGAATTTCCTTGtaGAAGAGTCTTCCTTTACG
B1_Ojap_CS2_31_Dla0,GAGGAGGGCAGCAAACGGaaAAAATGTACTTGATTTCATCAAAGA
B1_Ojap_CS2_31_Dla0,TTTTTAAGACAACAGAATACCATGGtaGAAGAGTCTTCCTTTACG
B1_Ojap_CS2_31_Dla0,GAGGAGGGCAGCAAACGGaaTTTCAGGTTGACTTCCTGTTGGATT
B1_Ojap_CS2_31_Dla0,CCTGAATCAACATCTTGTTCTCCTGtaGAAGAGTCTTCCTTTACG
B1_Ojap_CS2_31_Dla0,GAGGAGGGCAGCAAACGGaaCAGGTTGACGATGGAATAGATGAAC
B1_Ojap_CS2_31_Dla0,TTCTCGGGTGCCCCACGTCACAATGtaGAAGAGTCTTCCTTTACG
B1_Ojap_CS2_31_Dla0,GAGGAGGGCAGCAAACGGaaAAGTATAGAATACCGGGCAATAAAC
B1_Ojap_CS2_31_Dla0,AAAACAAATCCTGAAGGAATGCACAtaGAAGAGTCTTCCTTTACG
B1_Ojap_CS2_31_Dla0,GAGGAGGGCAGCAAACGGaaCTGAACTAAAAATACCCACGATAAC
B1_Ojap_CS2_31_Dla0,TGAATTCCTCGGGATGAAGAAAAGCtaGAAGAGTCTTCCTTTACG
B1_Ojap_CS2_31_Dla0,GAGGAGGGCAGCAAACGGaaGGTATCTTGGGAGGTCTGTACAATA
B1_Ojap_CS2_31_Dla0,CAGAAACATGGCATTCGGTGAAGTCtaGAAGAGTCTTCCTTTACG
B1_Ojap_CS2_31_Dla0,GAGGAGGGCAGCAAACGGaaGCGTACCCTACGCTCATGTAGCCTG
B1_Ojap_CS2_31_Dla0,CCTACGCTGACTACCAGCATAACAAtaGAAGAGTCTTCCTTTACG
B1_Ojap_CS2_31_Dla0,GAGGAGGGCAGCAAACGGaaTGAAACACACCATGATGTAGAATAC
B1_Ojap_CS2_31_Dla0,CCAATAGTTGAACAGAAGGTCTGCAtaGAAGAGTCTTCCTTTACG
B1_Ojap_CS2_31_Dla0,GAGGAGGGCAGCAAACGGaaATAATAGTAGCTCCCCGCCAACACC
B1_Ojap_CS2_31_Dla0,TAGACCATAGGATAAAGAGAGCCAAtaGAAGAGTCTTCCTTTACG


Figure Layout of Probe Sequences:

B1_Ojap_CS2_PP31_Dla0
Pair#  Initiator  Spacer  Probe  Probe  Spacer  Initiator
1   GAGGAGGGCAGCAAACGG   aa   GTTAATTTGAGGTCTCGACCTACGA     TCACACTTGGGCATTGTCAAAGGCC   ta   GAAGAGTCTTCCTTTACG
2   GAGGAGGGCAGCAAACGG   aa   TCGGCGCCACCTTCGTTTGCTCCAC     CTTTGTCCCGCTCCCGGTCTCCCGT   ta   GAAGAGTCTTCCTTTACG
3   GAGGAGGGCAGCAAACGG   aa   CAAAGGCTGCCCTCAACGTCTTTCC     CTGCAGTCAACGCGTTGTAGCGTCT   ta   GAAGAGTCTTCCTTTACG
4   GAGGAGGGCAGCAAACGG   aa   ATCTGGTTCCAATTGATTTCCAGGT     GGTCTTCACTCTGGTCTGTGATACA   ta   GAAGAGTCTTCCTTTACG
5   GAGGAGGGCAGCAAACGG   aa   TCTGTGTCGCTTGAATTTGCAGATA     CCACTTCCCAGACAAGCATATCCTC   ta   GAAGAGTCTTCCTTTACG
6   GAGGAGGGCAGCAAACGG   aa   TGATCCTTTGCATGTATTTTACAGT     TGATTTCGTCAGAATCGGCGCAATC   ta   GAAGAGTCTTCCTTTACG
7   GAGGAGGGCAGCAAACGG   aa   GTATTTCTGCCTACAACTGAAACAC     CACAATGTCCCGAATACCCACTTCA   ta   GAAGAGTCTTCCTTTACG
8   GAGGAGGGCAGCAAACGG   aa   AGGAAAGTGCCGTAGCGATGAAAGA     CTTAAAGAAGTGGACGAGATGATGT   ta   GAAGAGTCTTCCTTTACG
9   GAGGAGGGCAGCAAACGG   aa   GTGCAAAGAATACTAGGAAAGCTAC     TAGTAACAAATTGAACCACGATGAT   ta   GAAGAGTCTTCCTTTACG
10   GAGGAGGGCAGCAAACGG   aa   ACTTCCAGCCTTGGCAACTTTAATG     TAAAGGTTCAAATTGCATTTGTTCG   ta   GAAGAGTCTTCCTTTACG
11   GAGGAGGGCAGCAAACGG   aa   ATCTGTAACAGTAGAATAATGAAAA     AGTTTGTCTCTGAGTTGTTCTTGAA   ta   GAAGAGTCTTCCTTTACG
12   GAGGAGGGCAGCAAACGG   aa   AAGAAGTATTATTTCTTAGGGTTAT     AAATGAAATTTAACATGAAAAATAA   ta   GAAGAGTCTTCCTTTACG
13   GAGGAGGGCAGCAAACGG   aa   TCTACCTTCTTCATCATCTTGGGAG     TTCAGCTTTGATTATTTTTCTTTGT   ta   GAAGAGTCTTCCTTTACG
14   GAGGAGGGCAGCAAACGG   aa   CAGAAAAGAGTTTCCACTGCATCCA     TTCAAATATTTCTCGATCAATCTCT   ta   GAAGAGTCTTCCTTTACG
15   GAGGAGGGCAGCAAACGG   aa   TCTGCCATAACCACGATATTTGCAA     GCACGATGCTACCTCCGTTCAACCA   ta   GAAGAGTCTTCCTTTACG
16   GAGGAGGGCAGCAAACGG   aa   ATTATCAACTTCAATAATATCTGAT     ATCTTGATTCTCCGCCTCGCACTGA   ta   GAAGAGTCTTCCTTTACG
17   GAGGAGGGCAGCAAACGG   aa   CTCATAGCACCATTGTGAATTTGTT     TGGGTAACTTTACTTCTTTTGGAAT   ta   GAAGAGTCTTCCTTTACG
18   GAGGAGGGCAGCAAACGG   aa   CACTCAAAGTTTCTTCTTTTTCCGA     GTCTTGTTGAAATATTTTTCCTTCG   ta   GAAGAGTCTTCCTTTACG
19   GAGGAGGGCAGCAAACGG   aa   AACTTGTTCAATATCATCTCTGAGT     TGCATTCTCCGCATCTCTTTGTACG   ta   GAAGAGTCTTCCTTTACG
20   GAGGAGGGCAGCAAACGG   aa   GTTGTATTTGCAGTGATCTCGGAAC     CTAGACAGGGCTGATCTAGTACTGA   ta   GAAGAGTCTTCCTTTACG
21   GAGGAGGGCAGCAAACGG   aa   TCCTCGTCGATGCAGTTTGGCCATC     TTTCATCCTGGGAAGATGAACTTCT   ta   GAAGAGTCTTCCTTTACG
22   GAGGAGGGCAGCAAACGG   aa   CATTTTCTTTCTCTTAGTTGTTGGA     ACCCAATTCTTCGAGAATTTCCTTG   ta   GAAGAGTCTTCCTTTACG
23   GAGGAGGGCAGCAAACGG   aa   AAAATGTACTTGATTTCATCAAAGA     TTTTTAAGACAACAGAATACCATGG   ta   GAAGAGTCTTCCTTTACG
24   GAGGAGGGCAGCAAACGG   aa   TTTCAGGTTGACTTCCTGTTGGATT     CCTGAATCAACATCTTGTTCTCCTG   ta   GAAGAGTCTTCCTTTACG
25   GAGGAGGGCAGCAAACGG   aa   CAGGTTGACGATGGAATAGATGAAC     TTCTCGGGTGCCCCACGTCACAATG   ta   GAAGAGTCTTCCTTTACG
26   GAGGAGGGCAGCAAACGG   aa   AAGTATAGAATACCGGGCAATAAAC     AAAACAAATCCTGAAGGAATGCACA   ta   GAAGAGTCTTCCTTTACG
27   GAGGAGGGCAGCAAACGG   aa   CTGAACTAAAAATACCCACGATAAC     TGAATTCCTCGGGATGAAGAAAAGC   ta   GAAGAGTCTTCCTTTACG
28   GAGGAGGGCAGCAAACGG   aa   GGTATCTTGGGAGGTCTGTACAATA     CAGAAACATGGCATTCGGTGAAGTC   ta   GAAGAGTCTTCCTTTACG
29   GAGGAGGGCAGCAAACGG   aa   GCGTACCCTACGCTCATGTAGCCTG     CCTACGCTGACTACCAGCATAACAA   ta   GAAGAGTCTTCCTTTACG
30   GAGGAGGGCAGCAAACGG   aa   TGAAACACACCATGATGTAGAATAC     CCAATAGTTGAACAGAAGGTCTGCA   ta   GAAGAGTCTTCCTTTACG
31   GAGGAGGGCAGCAAACGG   aa   ATAATAGTAGCTCCCCGCCAACACC     TAGACCATAGGATAAAGAGAGCCAA   ta   GAAGAGTCTTCCTTTACG


Below are the hybridizing sequences and where they align to the cDNA:

Pair#  cDNAcoord  Probe  cDNAcoord  cDNAcoord  Probe  cDNAcoord
31   75   TAGACCATAGGATAAAGAGAGCCAA   50     48   ATAATAGTAGCTCCCCGCCAACACC   23
30   130   CCAATAGTTGAACAGAAGGTCTGCA   105     103   TGAAACACACCATGATGTAGAATAC   78
29   185   CCTACGCTGACTACCAGCATAACAA   160     158   GCGTACCCTACGCTCATGTAGCCTG   133
28   240   CAGAAACATGGCATTCGGTGAAGTC   215     213   GGTATCTTGGGAGGTCTGTACAATA   188
27   295   TGAATTCCTCGGGATGAAGAAAAGC   270     268   CTGAACTAAAAATACCCACGATAAC   243
26   350   AAAACAAATCCTGAAGGAATGCACA   325     323   AAGTATAGAATACCGGGCAATAAAC   298
25   405   TTCTCGGGTGCCCCACGTCACAATG   380     378   CAGGTTGACGATGGAATAGATGAAC   353
24   460   CCTGAATCAACATCTTGTTCTCCTG   435     433   TTTCAGGTTGACTTCCTGTTGGATT   408
23   515   TTTTTAAGACAACAGAATACCATGG   490     488   AAAATGTACTTGATTTCATCAAAGA   463
22   609   ACCCAATTCTTCGAGAATTTCCTTG   584     582   CATTTTCTTTCTCTTAGTTGTTGGA   557
21   664   TTTCATCCTGGGAAGATGAACTTCT   639     637   TCCTCGTCGATGCAGTTTGGCCATC   612
20   719   CTAGACAGGGCTGATCTAGTACTGA   694     692   GTTGTATTTGCAGTGATCTCGGAAC   667
19   774   TGCATTCTCCGCATCTCTTTGTACG   749     747   AACTTGTTCAATATCATCTCTGAGT   722
18   829   GTCTTGTTGAAATATTTTTCCTTCG   804     802   CACTCAAAGTTTCTTCTTTTTCCGA   777
17   884   TGGGTAACTTTACTTCTTTTGGAAT   859     857   CTCATAGCACCATTGTGAATTTGTT   832
16   939   ATCTTGATTCTCCGCCTCGCACTGA   914     912   ATTATCAACTTCAATAATATCTGAT   887
15   994   GCACGATGCTACCTCCGTTCAACCA   969     967   TCTGCCATAACCACGATATTTGCAA   942
14   1049   TTCAAATATTTCTCGATCAATCTCT   1024     1022   CAGAAAAGAGTTTCCACTGCATCCA   997
13   1104   TTCAGCTTTGATTATTTTTCTTTGT   1079     1077   TCTACCTTCTTCATCATCTTGGGAG   1052
12   1159   AAATGAAATTTAACATGAAAAATAA   1134     1132   AAGAAGTATTATTTCTTAGGGTTAT   1107
11   1214   AGTTTGTCTCTGAGTTGTTCTTGAA   1189     1187   ATCTGTAACAGTAGAATAATGAAAA   1162
10   1269   TAAAGGTTCAAATTGCATTTGTTCG   1244     1242   ACTTCCAGCCTTGGCAACTTTAATG   1217
9   1324   TAGTAACAAATTGAACCACGATGAT   1299     1297   GTGCAAAGAATACTAGGAAAGCTAC   1272
8   1379   CTTAAAGAAGTGGACGAGATGATGT   1354     1352   AGGAAAGTGCCGTAGCGATGAAAGA   1327
7   1434   CACAATGTCCCGAATACCCACTTCA   1409     1407   GTATTTCTGCCTACAACTGAAACAC   1382
6   1489   TGATTTCGTCAGAATCGGCGCAATC   1464     1462   TGATCCTTTGCATGTATTTTACAGT   1437
5   1544   CCACTTCCCAGACAAGCATATCCTC   1519     1517   TCTGTGTCGCTTGAATTTGCAGATA   1492
4   1599   GGTCTTCACTCTGGTCTGTGATACA   1574     1572   ATCTGGTTCCAATTGATTTCCAGGT   1547
3   1654   CTGCAGTCAACGCGTTGTAGCGTCT   1629     1627   CAAAGGCTGCCCTCAACGTCTTTCC   1602
2   1709   CTTTGTCCCGCTCCCGGTCTCCCGT   1684     1682   TCGGCGCCACCTTCGTTTGCTCCAC   1657
1   1764   TCACACTTGGGCATTGTCAAAGGCC   1739     1737   GTTAATTTGAGGTCTCGACCTACGA   1712


This is the in-place localization of the probe pairs along the full-length sense cDNA.

>Ojap_CS2 Sense Strand
nnnnnnnnnnnnnnnnnnnnnnnGGTGTTGGCGGGGAGCTACTATTATnnTTGGCTCTCTTTATCCTATGGTCTAnnnGTATTCTACATCATGGTGTGTTTCAnnTGCAGACCTTCTGTTCAACTATTGGnnnCAGGCTACATGAGCGTAGGGTACGCnnTTGTTATGCTGGTAGTCAGCGTAGGnnnTATTGTACAGACCTCCCAAGATACCnnGACTTCACCGAATGCCATGTTTCTGnnnGTTATCGTGGGTATTTTTAGTTCAGnnGCTTTTCTTCATCCCGAGGAATTCAnnnGTTTATTGCCCGGTATTCTATACTTnnTGTGCATTCCTTCAGGATTTGTTTTnnnGTTCATCTATTCCATCGTCAACCTGnnCATTGTGACGTGGGGCACCCGAGAAnnnAATCCAACAGGAAGTCAACCTGAAAnnCAGGAGAACAAGATGTTGATTCAGGnnnTCTTTGATGAAATCAAGTACATTTTnnCCATGGTATTCTGTTGTCTTAAAAAnnnnnnnnnnnnnnnnnnnnnnnnnnnnnnnnnnnnnnnnnnTCCAACAACTAAGAGAAAGAAAATGnnCAAGGAAATTCTCGAAGAATTGGGTnnnGATGGCCAAACTGCATCGACGAGGAnnAGAAGTTCATCTTCCCAGGATGAAAnnnGTTCCGAGATCACTGCAAATACAACnnTCAGTACTAGATCAGCCCTGTCTAGnnnACTCAGAGATGATATTGAACAAGTTnnCGTACAAAGAGATGCGGAGAATGCAnnnTCGGAAAAAGAAGAAACTTTGAGTGnnCGAAGGAAAAATATTTCAACAAGACnnnAACAAATTCACAATGGTGCTATGAGnnATTCCAAAAGAAGTAAAGTTACCCAnnnATCAGATATTATTGAAGTTGATAATnnTCAGTGCGAGGCGGAGAATCAAGATnnnTTGCAAATATCGTGGTTATGGCAGAnnTGGTTGAACGGAGGTAGCATCGTGCnnnTGGATGCAGTGGAAACTCTTTTCTGnnAGAGATTGATCGAGAAATATTTGAAnnnCTCCCAAGATGATGAAGAAGGTAGAnnACAAAGAAAAATAATCAAAGCTGAAnnnATAACCCTAAGAAATAATACTTCTTnnTTATTTTTCATGTTAAATTTCATTTnnnTTTTCATTATTCTACTGTTACAGATnnTTCAAGAACAACTCAGAGACAAACTnnnCATTAAAGTTGCCAAGGCTGGAAGTnnCGAACAAATGCAATTTGAACCTTTAnnnGTAGCTTTCCTAGTATTCTTTGCACnnATCATCGTGGTTCAATTTGTTACTAnnnTCTTTCATCGCTACGGCACTTTCCTnnACATCATCTCGTCCACTTCTTTAAGnnnGTGTTTCAGTTGTAGGCAGAAATACnnTGAAGTGGGTATTCGGGACATTGTGnnnACTGTAAAATACATGCAAAGGATCAnnGATTGCGCCGATTCTGACGAAATCAnnnTATCTGCAAATTCAAGCGACACAGAnnGAGGATATGCTTGTCTGGGAAGTGGnnnACCTGGAAATCAATTGGAACCAGATnnTGTATCACAGACCAGAGTGAAGACCnnnGGAAAGACGTTGAGGGCAGCCTTTGnnAGACGCTACAACGCGTTGACTGCAGnnnGTGGAGCAAACGAAGGTGGCGCCGAnnACGGGAGACCGGGAGCGGGACAAAGnnnTCGTAGGTCGAGACCTCAAATTAACnnGGCCTTTGACAATGCCCAAGTGTGA


Anti-sense sequence used to create probes:

>Ojap_CS2 Anti-Sense Strand
TCACACTTGGGCATTGTCAAAGGCCCCGTTAATTTGAGGTCTCGACCTACGACCCCTTTGTCCCGCTCCCGGTCTCCCGTAGTCGGCGCCACCTTCGTTTGCTCCACGGTCTGCAGTCAACGCGTTGTAGCGTCTGGCAAAGGCTGCCCTCAACGTCTTTCCTTGGGTCTTCACTCTGGTCTGTGATACAATATCTGGTTCCAATTGATTTCCAGGTCCTCCACTTCCCAGACAAGCATATCCTCCATCTGTGTCGCTTGAATTTGCAGATATGTTGATTTCGTCAGAATCGGCGCAATCTTTGATCCTTTGCATGTATTTTACAGTCTCCACAATGTCCCGAATACCCACTTCATCGTATTTCTGCCTACAACTGAAACACCCGCTTAAAGAAGTGGACGAGATGATGTGCAGGAAAGTGCCGTAGCGATGAAAGATCATAGTAACAAATTGAACCACGATGATCAGTGCAAAGAATACTAGGAAAGCTACGCTTAAAGGTTCAAATTGCATTTGTTCGCTACTTCCAGCCTTGGCAACTTTAATGTAGAGTTTGTCTCTGAGTTGTTCTTGAACTATCTGTAACAGTAGAATAATGAAAAGCCAAATGAAATTTAACATGAAAAATAAGAAAGAAGTATTATTTCTTAGGGTTATCAGTTCAGCTTTGATTATTTTTCTTTGTCTTCTACCTTCTTCATCATCTTGGGAGGGTTTCAAATATTTCTCGATCAATCTCTTCCAGAAAAGAGTTTCCACTGCATCCAGGGGCACGATGCTACCTCCGTTCAACCAAGTCTGCCATAACCACGATATTTGCAAATCATCTTGATTCTCCGCCTCGCACTGAATATTATCAACTTCAATAATATCTGATTCATGGGTAACTTTACTTCTTTTGGAATCCCTCATAGCACCATTGTGAATTTGTTGTAGTCTTGTTGAAATATTTTTCCTTCGCTCACTCAAAGTTTCTTCTTTTTCCGATGGTGCATTCTCCGCATCTCTTTGTACGATAACTTGTTCAATATCATCTCTGAGTTGTCTAGACAGGGCTGATCTAGTACTGATCGTTGTATTTGCAGTGATCTCGGAACTCTTTTCATCCTGGGAAGATGAACTTCTATTCCTCGTCGATGCAGTTTGGCCATCTTGACCCAATTCTTCGAGAATTTCCTTGACCATTTTCTTTCTCTTAGTTGTTGGAGATTCAATCACGGTTCTTTCTTCAATAAAATGAACACACCTTTTTTTAAGACAACAGAATACCATGGTCAAAATGTACTTGATTTCATCAAAGATTTCCTGAATCAACATCTTGTTCTCCTGCTTTTCAGGTTGACTTCCTGTTGGATTGGTTTCTCGGGTGCCCCACGTCACAATGTGCAGGTTGACGATGGAATAGATGAACAGCAAAACAAATCCTGAAGGAATGCACAGGAAGTATAGAATACCGGGCAATAAACACATGAATTCCTCGGGATGAAGAAAAGCCGCTGAACTAAAAATACCCACGATAACCAGCAGAAACATGGCATTCGGTGAAGTCCAGGTATCTTGGGAGGTCTGTACAATAATACCTACGCTGACTACCAGCATAACAATGGCGTACCCTACGCTCATGTAGCCTGCCACCAATAGTTGAACAGAAGGTCTGCACTTGAAACACACCATGATGTAGAATACCGCTAGACCATAGGATAAAGAGAGCCAAAGATAATAGTAGCTCCCCGCCAACACCACGTGTACTGCTCCAGCTAACAT


Run 2022-10-24
   with settings: 
	5'Pause:	0 
	Choice of probe set:	y	Pair used: 0 
	Length of acceptable polyA/polyT runs:	5 
	Length of acceptable polyC/polyG runs:	5 
	BLASTn of Probes:	y 
	Removal of probes with low quality BLAST hits:	y


References: 

 See Choi et al. 2018 Development for HCR3.0 methodology details 
 https://www.ncbi.nlm.nih.gov/pmc/articles/PMC6031405/ 

 See Wang et al. 2020 BioRxiv for expanded amplifier information 
 https://www.biorxiv.org/content/10.1101/274456v3 
