# Supplementary material for: Hooked on zombie worms? Genetic blueprints of bristle formation in Osedax japonicus (Annelida)
Source: EvoDevo. 2024 Jun 4;15:7. doi: 10.1186/s13227-024-00227-1 (PMC11149249; doi:10.1186/s13227-024-00227-1)
Supplement: Supplementary file 1 — Supplementary Material 1. [file 13227_2024_227_MOESM1_ESM.zip › B2_Ojap_CS1-output.txt]

Probe pairs that had possible off-target matches to the provided database (lower e-value but with high site coverage). 
   Pairs 
[]

Probe pairs that had good matches to the provided database were determined to be the following.
   Pairs 
['0' '1' '10' '11' '12' '13' '14' '15' '16' '17' '18' '19' '2' '20' '21'
 '22' '23' '24' '25' '26' '27' '28' '29' '3' '30' '31' '32' '33' '34' '35'
 '36' '37' '38' '39' '4' '40' '41' '42' '43' '44' '45' '46' '47' '48' '49'
 '5' '50' '51' '52' '53' '54' '55' '56' '57' '58' '59' '6' '60' '61' '62'
 '63' '64' '65' '66' '67' '68' '69' '7' '70' '71' '72' '73' '74' '75' '76'
 '77' '78' '79' '8' '80' '81' '82' '83' '84' '9']


The list below shows potentially problematic binding between a probe and some sequence in the provided database.  
    Consider checking if the resulting subject ID is a cDNA you intend to amplify. 

index qseqid sseqid pident length mismatch gapopen qstart qend sstart send evalue qcovs

Empty DataFrame
Columns: [0]
Index: []


This is a detailed look at the probes with good matches.

index qseqid sseqid pident length mismatch gapopen qstart qend sstart send evalue qcovs

     f0                       f1  f2  f3  f4  f5  f6  f7    f8    f9           f10   f11
0     0  TRINITY_DN1400_c0_g1_i7  96  52   2   0   1  52  4843  4792  1.320000e-18  91.7
1     0  TRINITY_DN1400_c0_g1_i3  96  52   2   0   1  52  7370  7319  1.320000e-18  91.7
2     1  TRINITY_DN1400_c0_g1_i7  96  52   2   0   1  52  4788  4737  1.320000e-18  91.7
3     1  TRINITY_DN1400_c0_g1_i3  96  52   2   0   1  52  7315  7264  1.320000e-18  91.7
4     2  TRINITY_DN1400_c0_g1_i7  96  52   2   0   1  52  4733  4682  1.320000e-18  91.7
5     2  TRINITY_DN1400_c0_g1_i3  96  52   2   0   1  52  7260  7209  1.320000e-18  91.7
6     3  TRINITY_DN1400_c0_g1_i7  96  52   2   0   1  52  4678  4627  1.320000e-18  91.7
7     3  TRINITY_DN1400_c0_g1_i3  96  52   2   0   1  52  7205  7154  1.320000e-18  91.7
8     4  TRINITY_DN1400_c0_g1_i7  96  52   2   0   1  52  4623  4572  1.320000e-18  91.7
9     4  TRINITY_DN1400_c0_g1_i3  96  52   2   0   1  52  7150  7099  1.320000e-18  91.7
10    5  TRINITY_DN1400_c0_g1_i7  96  52   2   0   1  52  4568  4517  1.320000e-18  91.7
11    5  TRINITY_DN1400_c0_g1_i3  96  52   2   0   1  52  7095  7044  1.320000e-18  91.7
12    6  TRINITY_DN1400_c0_g1_i7  96  52   2   0   1  52  4513  4462  1.320000e-18  91.7
13    6  TRINITY_DN1400_c0_g1_i3  96  52   2   0   1  52  7040  6989  1.320000e-18  91.7
14    7  TRINITY_DN1400_c0_g1_i7  96  52   2   0   1  52  4458  4407  1.320000e-18  91.7
15    7  TRINITY_DN1400_c0_g1_i3  96  52   2   0   1  52  6985  6934  1.320000e-18  91.7
16    8  TRINITY_DN1400_c0_g1_i7  96  52   2   0   1  52  4403  4352  1.320000e-18  91.7
17    8  TRINITY_DN1400_c0_g1_i3  96  52   2   0   1  52  6930  6879  1.320000e-18  91.7
18    9  TRINITY_DN1400_c0_g1_i7  96  52   2   0   1  52  4348  4297  1.320000e-18  91.7
19    9  TRINITY_DN1400_c0_g1_i3  96  52   2   0   1  52  6875  6824  1.320000e-18  91.7
20   10  TRINITY_DN1400_c0_g1_i7  96  52   2   0   1  52  4293  4242  1.320000e-18  91.7
21   10  TRINITY_DN1400_c0_g1_i3  96  52   2   0   1  52  6820  6769  1.320000e-18  91.7
22   11  TRINITY_DN1400_c0_g1_i7  96  52   2   0   1  52  4238  4187  1.320000e-18  91.7
23   11  TRINITY_DN1400_c0_g1_i3  96  52   2   0   1  52  6765  6714  1.320000e-18  91.7
24   12  TRINITY_DN1400_c0_g1_i7  96  52   2   0   1  52  4183  4132  1.320000e-18  91.7
25   12  TRINITY_DN1400_c0_g1_i3  96  52   2   0   1  52  6710  6659  1.320000e-18  91.7
26   13  TRINITY_DN1400_c0_g1_i7  96  52   2   0   1  52  4128  4077  1.320000e-18  91.7
27   13  TRINITY_DN1400_c0_g1_i3  96  52   2   0   1  52  6655  6604  1.320000e-18  91.7
28   14  TRINITY_DN1400_c0_g1_i7  96  52   2   0   1  52  4073  4022  1.320000e-18  91.7
29   14  TRINITY_DN1400_c0_g1_i3  96  52   2   0   1  52  6600  6549  1.320000e-18  91.7
30   15  TRINITY_DN1400_c0_g1_i7  96  52   2   0   1  52  4018  3967  1.320000e-18  91.7
31   15  TRINITY_DN1400_c0_g1_i3  96  52   2   0   1  52  6545  6494  1.320000e-18  91.7
32   16  TRINITY_DN1400_c0_g1_i7  96  52   2   0   1  52  3963  3912  1.320000e-18  91.7
33   16  TRINITY_DN1400_c0_g1_i3  96  52   2   0   1  52  6490  6439  1.320000e-18  91.7
34   17  TRINITY_DN1400_c0_g1_i7  96  52   2   0   1  52  3908  3857  1.320000e-18  91.7
35   17  TRINITY_DN1400_c0_g1_i3  96  52   2   0   1  52  6435  6384  1.320000e-18  91.7
36   18  TRINITY_DN1400_c0_g1_i7  96  52   2   0   1  52  3853  3802  1.320000e-18  91.7
37   18  TRINITY_DN1400_c0_g1_i3  96  52   2   0   1  52  6380  6329  1.320000e-18  91.7
38   19  TRINITY_DN1400_c0_g1_i7  96  52   2   0   1  52  3798  3747  1.320000e-18  91.7
39   19  TRINITY_DN1400_c0_g1_i3  96  52   2   0   1  52  6325  6274  1.320000e-18  91.7
40   20  TRINITY_DN1400_c0_g1_i7  96  52   2   0   1  52  3743  3692  1.320000e-18  91.7
41   20  TRINITY_DN1400_c0_g1_i3  96  52   2   0   1  52  6270  6219  1.320000e-18  91.7
42   21  TRINITY_DN1400_c0_g1_i7  96  52   2   0   1  52  3688  3637  1.320000e-18  91.7
43   21  TRINITY_DN1400_c0_g1_i3  96  52   2   0   1  52  6215  6164  1.320000e-18  91.7
44   22  TRINITY_DN1400_c0_g1_i7  96  52   2   0   1  52  3617  3566  1.320000e-18  91.7
45   22  TRINITY_DN1400_c0_g1_i3  96  52   2   0   1  52  6144  6093  1.320000e-18  91.7
46   23  TRINITY_DN1400_c0_g1_i7  96  52   2   0   1  52  3562  3511  1.320000e-18  91.7
47   23  TRINITY_DN1400_c0_g1_i3  96  52   2   0   1  52  6089  6038  1.320000e-18  91.7
48   24  TRINITY_DN1400_c0_g1_i7  96  52   2   0   1  52  3507  3456  1.320000e-18  91.7
49   24  TRINITY_DN1400_c0_g1_i3  96  52   2   0   1  52  6034  5983  1.320000e-18  91.7
50   25  TRINITY_DN1400_c0_g1_i7  96  52   2   0   1  52  3452  3401  1.320000e-18  91.7
51   25  TRINITY_DN1400_c0_g1_i3  96  52   2   0   1  52  5979  5928  1.320000e-18  91.7
52   26  TRINITY_DN1400_c0_g1_i7  96  52   2   0   1  52  3397  3346  1.320000e-18  91.7
53   26  TRINITY_DN1400_c0_g1_i3  96  52   2   0   1  52  5924  5873  1.320000e-18  91.7
54   27  TRINITY_DN1400_c0_g1_i7  96  52   2   0   1  52  3342  3291  1.320000e-18  91.7
55   27  TRINITY_DN1400_c0_g1_i3  96  52   2   0   1  52  5869  5818  1.320000e-18  91.7
56   28  TRINITY_DN1400_c0_g1_i7  96  52   2   0   1  52  3287  3236  1.320000e-18  91.7
57   28  TRINITY_DN1400_c0_g1_i3  96  52   2   0   1  52  5814  5763  1.320000e-18  91.7
58   29  TRINITY_DN1400_c0_g1_i7  96  52   2   0   1  52  3232  3181  1.320000e-18  91.7
59   29  TRINITY_DN1400_c0_g1_i3  96  52   2   0   1  52  5759  5708  1.320000e-18  91.7
60   30  TRINITY_DN1400_c0_g1_i7  96  52   2   0   1  52  3177  3126  1.320000e-18  91.7
61   30  TRINITY_DN1400_c0_g1_i3  96  52   2   0   1  52  5704  5653  1.320000e-18  91.7
62   31  TRINITY_DN1400_c0_g1_i7  96  52   2   0   1  52  3122  3071  1.320000e-18  91.7
63   31  TRINITY_DN1400_c0_g1_i3  96  52   2   0   1  52  5649  5598  1.320000e-18  91.7
64   32  TRINITY_DN1400_c0_g1_i7  96  52   2   0   1  52  3067  3016  1.320000e-18  91.7
65   32  TRINITY_DN1400_c0_g1_i3  96  52   2   0   1  52  5594  5543  1.320000e-18  91.7
66   33  TRINITY_DN1400_c0_g1_i7  96  52   2   0   1  52  3012  2961  1.320000e-18  91.7
67   33  TRINITY_DN1400_c0_g1_i3  96  52   2   0   1  52  5539  5488  1.320000e-18  91.7
68   34  TRINITY_DN1400_c0_g1_i7  96  52   2   0   1  52  2957  2906  1.320000e-18  91.7
69   34  TRINITY_DN1400_c0_g1_i3  96  52   2   0   1  52  5484  5433  1.320000e-18  91.7
70   35  TRINITY_DN1400_c0_g1_i7  96  52   2   0   1  52  2902  2851  1.320000e-18  91.7
71   35  TRINITY_DN1400_c0_g1_i3  96  52   2   0   1  52  5429  5378  1.320000e-18  91.7
72   36  TRINITY_DN1400_c0_g1_i7  96  52   2   0   1  52  2847  2796  1.320000e-18  91.7
73   36  TRINITY_DN1400_c0_g1_i3  96  52   2   0   1  52  5374  5323  1.320000e-18  91.7
74   37  TRINITY_DN1400_c0_g1_i7  96  52   2   0   1  52  2792  2741  1.320000e-18  91.7
75   37  TRINITY_DN1400_c0_g1_i3  96  52   2   0   1  52  5319  5268  1.320000e-18  91.7
76   38  TRINITY_DN1400_c0_g1_i7  96  52   2   0   1  52  2737  2686  1.320000e-18  91.7
77   38  TRINITY_DN1400_c0_g1_i3  96  52   2   0   1  52  5264  5213  1.320000e-18  91.7
78   39  TRINITY_DN1400_c0_g1_i7  96  52   2   0   1  52  2682  2631  1.320000e-18  91.7
79   39  TRINITY_DN1400_c0_g1_i3  96  52   2   0   1  52  5209  5158  1.320000e-18  91.7
80   40  TRINITY_DN1400_c0_g1_i7  96  52   2   0   1  52  2627  2576  1.320000e-18  91.7
81   40  TRINITY_DN1400_c0_g1_i3  96  52   2   0   1  52  5154  5103  1.320000e-18  91.7
82   41  TRINITY_DN1400_c0_g1_i7  96  52   2   0   1  52  2572  2521  1.320000e-18  91.7
83   41  TRINITY_DN1400_c0_g1_i3  96  52   2   0   1  52  5099  5048  1.320000e-18  91.7
84   42  TRINITY_DN1400_c0_g1_i7  96  52   2   0   1  52  2517  2466  1.320000e-18  91.7
85   42  TRINITY_DN1400_c0_g1_i3  96  52   2   0   1  52  5044  4993  1.320000e-18  91.7
86   43  TRINITY_DN1400_c0_g1_i7  96  52   2   0   1  52  2462  2411  1.320000e-18  91.7
87   43  TRINITY_DN1400_c0_g1_i3  96  52   2   0   1  52  4989  4938  1.320000e-18  91.7
88   44  TRINITY_DN1400_c0_g1_i7  96  52   2   0   1  52  2407  2356  1.320000e-18  91.7
89   44  TRINITY_DN1400_c0_g1_i3  96  52   2   0   1  52  4934  4883  1.320000e-18  91.7
90   45  TRINITY_DN1400_c0_g1_i7  96  52   2   0   1  52  2352  2301  1.320000e-18  91.7
91   45  TRINITY_DN1400_c0_g1_i3  96  52   2   0   1  52  4879  4828  1.320000e-18  91.7
92   46  TRINITY_DN1400_c0_g1_i7  96  52   2   0   1  52  2297  2246  1.320000e-18  91.7
93   46  TRINITY_DN1400_c0_g1_i3  96  52   2   0   1  52  4824  4773  1.320000e-18  91.7
94   47  TRINITY_DN1400_c0_g1_i7  96  52   2   0   1  52  2242  2191  1.320000e-18  91.7
95   47  TRINITY_DN1400_c0_g1_i3  96  52   2   0   1  52  4769  4718  1.320000e-18  91.7
96   48  TRINITY_DN1400_c0_g1_i7  96  52   2   0   1  52  2187  2136  1.320000e-18  91.7
97   48  TRINITY_DN1400_c0_g1_i3  96  52   2   0   1  52  4714  4663  1.320000e-18  91.7
98   49  TRINITY_DN1400_c0_g1_i7  96  52   2   0   1  52  2132  2081  1.320000e-18  91.7
99   49  TRINITY_DN1400_c0_g1_i3  96  52   2   0   1  52  4659  4608  1.320000e-18  91.7
100  50  TRINITY_DN1400_c0_g1_i7  96  52   2   0   1  52  2077  2026  1.320000e-18  91.7
101  50  TRINITY_DN1400_c0_g1_i3  96  52   2   0   1  52  4604  4553  1.320000e-18  91.7
102  51  TRINITY_DN1400_c0_g1_i7  96  52   2   0   1  52  2022  1971  1.320000e-18  91.7
103  51  TRINITY_DN1400_c0_g1_i3  96  52   2   0   1  52  4549  4498  1.320000e-18  91.7
104  52  TRINITY_DN1400_c0_g1_i7  96  52   2   0   1  52  1967  1916  1.320000e-18  91.7
105  52  TRINITY_DN1400_c0_g1_i3  96  52   2   0   1  52  4494  4443  1.320000e-18  91.7
106  53  TRINITY_DN1400_c0_g1_i7  96  52   2   0   1  52  1912  1861  1.320000e-18  91.7
107  53  TRINITY_DN1400_c0_g1_i3  96  52   2   0   1  52  4439  4388  1.320000e-18  91.7
108  54  TRINITY_DN1400_c0_g1_i7  96  52   2   0   1  52  1857  1806  1.320000e-18  91.7
109  54  TRINITY_DN1400_c0_g1_i3  96  52   2   0   1  52  4384  4333  1.320000e-18  91.7
110  55  TRINITY_DN1400_c0_g1_i7  96  52   2   0   1  52  1802  1751  1.320000e-18  91.7
111  55  TRINITY_DN1400_c0_g1_i3  96  52   2   0   1  52  4329  4278  1.320000e-18  91.7
112  56  TRINITY_DN1400_c0_g1_i7  96  52   2   0   1  52  1747  1696  1.320000e-18  91.7
113  56  TRINITY_DN1400_c0_g1_i3  96  52   2   0   1  52  4274  4223  1.320000e-18  91.7
114  57  TRINITY_DN1400_c0_g1_i7  96  52   2   0   1  52  1692  1641  1.320000e-18  91.7
115  57  TRINITY_DN1400_c0_g1_i3  96  52   2   0   1  52  4219  4168  1.320000e-18  91.7
116  58  TRINITY_DN1400_c0_g1_i7  96  52   2   0   1  52  1637  1586  1.320000e-18  91.7
117  58  TRINITY_DN1400_c0_g1_i3  96  52   2   0   1  52  4164  4113  1.320000e-18  91.7
118  59  TRINITY_DN1400_c0_g1_i7  96  52   2   0   1  52  1582  1531  1.320000e-18  91.7
119  59  TRINITY_DN1400_c0_g1_i3  96  52   2   0   1  52  4109  4058  1.320000e-18  91.7
120  60  TRINITY_DN1400_c0_g1_i7  96  52   2   0   1  52  1527  1476  1.320000e-18  91.7
121  60  TRINITY_DN1400_c0_g1_i3  96  52   2   0   1  52  4054  4003  1.320000e-18  91.7
122  61  TRINITY_DN1400_c0_g1_i7  96  52   2   0   1  52  1472  1421  1.320000e-18  91.7
123  61  TRINITY_DN1400_c0_g1_i3  96  52   2   0   1  52  3999  3948  1.320000e-18  91.7
124  62  TRINITY_DN1400_c0_g1_i7  96  52   2   0   1  52  1417  1366  1.320000e-18  91.7
125  62  TRINITY_DN1400_c0_g1_i3  96  52   2   0   1  52  3944  3893  1.320000e-18  91.7
126  63  TRINITY_DN1400_c0_g1_i7  96  52   2   0   1  52  1362  1311  1.320000e-18  91.7
127  63  TRINITY_DN1400_c0_g1_i3  96  52   2   0   1  52  3889  3838  1.320000e-18  91.7
128  64  TRINITY_DN1400_c0_g1_i7  96  52   2   0   1  52  1307  1256  1.320000e-18  91.7
129  64  TRINITY_DN1400_c0_g1_i3  96  52   2   0   1  52  3834  3783  1.320000e-18  91.7
130  65  TRINITY_DN1400_c0_g1_i7  96  52   2   0   1  52  1252  1201  1.320000e-18  91.7
131  65  TRINITY_DN1400_c0_g1_i3  96  52   2   0   1  52  3779  3728  1.320000e-18  91.7
132  66  TRINITY_DN1400_c0_g1_i7  96  52   2   0   1  52  1197  1146  1.320000e-18  91.7
133  66  TRINITY_DN1400_c0_g1_i3  96  52   2   0   1  52  3724  3673  1.320000e-18  91.7
134  67  TRINITY_DN1400_c0_g1_i7  96  52   2   0   1  52  1142  1091  1.320000e-18  91.7
135  67  TRINITY_DN1400_c0_g1_i3  96  52   2   0   1  52  3669  3618  1.320000e-18  91.7
136  68  TRINITY_DN1400_c0_g1_i7  96  52   2   0   1  52  1087  1036  1.320000e-18  91.7
137  68  TRINITY_DN1400_c0_g1_i3  96  52   2   0   1  52  3614  3563  1.320000e-18  91.7
138  69  TRINITY_DN1400_c0_g1_i7  96  52   2   0   1  52  1032   981  1.320000e-18  91.7
139  69  TRINITY_DN1400_c0_g1_i3  96  52   2   0   1  52  3559  3508  1.320000e-18  91.7
140  70  TRINITY_DN1400_c0_g1_i7  96  52   2   0   1  52   977   926  1.320000e-18  91.7
141  70  TRINITY_DN1400_c0_g1_i3  96  52   2   0   1  52  3504  3453  1.320000e-18  91.7
142  71  TRINITY_DN1400_c0_g1_i7  96  52   2   0   1  52   922   871  1.320000e-18  91.7
143  71  TRINITY_DN1400_c0_g1_i3  96  52   2   0   1  52  3449  3398  1.320000e-18  91.7
144  72  TRINITY_DN1400_c0_g1_i7  96  52   2   0   1  52   867   816  1.320000e-18  91.7
145  72  TRINITY_DN1400_c0_g1_i3  96  52   2   0   1  52  3394  3343  1.320000e-18  91.7
146  73  TRINITY_DN1400_c0_g1_i8  96  52   2   0   1  52   807   756  1.320000e-18  91.7
147  73  TRINITY_DN1400_c0_g1_i7  96  52   2   0   1  52   812   761  1.320000e-18  91.7
148  73  TRINITY_DN1400_c0_g1_i5  96  52   2   0   1  52  1122  1071  1.320000e-18  91.7
149  73  TRINITY_DN1400_c0_g1_i3  96  52   2   0   1  52  3339  3288  1.320000e-18  91.7
150  74  TRINITY_DN1400_c0_g1_i8  96  52   2   0   1  52   752   701  1.320000e-18  91.7
151  74  TRINITY_DN1400_c0_g1_i7  96  52   2   0   1  52   757   706  1.320000e-18  91.7
152  74  TRINITY_DN1400_c0_g1_i5  96  52   2   0   1  52  1067  1016  1.320000e-18  91.7
153  74  TRINITY_DN1400_c0_g1_i3  96  52   2   0   1  52  3284  3233  1.320000e-18  91.7
154  75  TRINITY_DN1400_c0_g1_i8  96  52   2   0   1  52   697   646  1.320000e-18  91.7
155  75  TRINITY_DN1400_c0_g1_i7  96  52   2   0   1  52   702   651  1.320000e-18  91.7
156  75  TRINITY_DN1400_c0_g1_i5  96  52   2   0   1  52  1012   961  1.320000e-18  91.7
157  75  TRINITY_DN1400_c0_g1_i3  96  52   2   0   1  52  3229  3178  1.320000e-18  91.7
158  76  TRINITY_DN1400_c0_g1_i8  96  52   2   0   1  52   642   591  1.320000e-18  91.7
159  76  TRINITY_DN1400_c0_g1_i7  96  52   2   0   1  52   647   596  1.320000e-18  91.7
160  76  TRINITY_DN1400_c0_g1_i5  96  52   2   0   1  52   957   906  1.320000e-18  91.7
161  76  TRINITY_DN1400_c0_g1_i3  96  52   2   0   1  52  3174  3123  1.320000e-18  91.7
162  77  TRINITY_DN1400_c0_g1_i8  96  52   2   0   1  52   587   536  1.320000e-18  91.7
163  77  TRINITY_DN1400_c0_g1_i7  96  52   2   0   1  52   592   541  1.320000e-18  91.7
164  77  TRINITY_DN1400_c0_g1_i5  96  52   2   0   1  52   902   851  1.320000e-18  91.7
165  77  TRINITY_DN1400_c0_g1_i3  96  52   2   0   1  52  3119  3068  1.320000e-18  91.7
166  78  TRINITY_DN1400_c0_g1_i8  96  52   2   0   1  52   532   481  1.320000e-18  91.7
167  78  TRINITY_DN1400_c0_g1_i7  96  52   2   0   1  52   537   486  1.320000e-18  91.7
168  78  TRINITY_DN1400_c0_g1_i5  96  52   2   0   1  52   847   796  1.320000e-18  91.7
169  78  TRINITY_DN1400_c0_g1_i3  96  52   2   0   1  52  3064  3013  1.320000e-18  91.7
170  79  TRINITY_DN1400_c0_g1_i8  96  52   2   0   1  52   477   426  1.320000e-18  91.7
171  79  TRINITY_DN1400_c0_g1_i7  96  52   2   0   1  52   482   431  1.320000e-18  91.7
172  79  TRINITY_DN1400_c0_g1_i5  96  52   2   0   1  52   792   741  1.320000e-18  91.7
173  79  TRINITY_DN1400_c0_g1_i3  96  52   2   0   1  52  3009  2958  1.320000e-18  91.7
174  80  TRINITY_DN1400_c0_g1_i8  96  52   2   0   1  52   422   371  1.320000e-18  91.7
175  80  TRINITY_DN1400_c0_g1_i7  96  52   2   0   1  52   427   376  1.320000e-18  91.7
176  80  TRINITY_DN1400_c0_g1_i5  96  52   2   0   1  52   737   686  1.320000e-18  91.7
177  80  TRINITY_DN1400_c0_g1_i3  96  52   2   0   1  52  2954  2903  1.320000e-18  91.7
178  81  TRINITY_DN1400_c0_g1_i8  96  52   2   0   1  52   367   316  1.320000e-18  91.7
179  81  TRINITY_DN1400_c0_g1_i7  96  52   2   0   1  52   372   321  1.320000e-18  91.7
180  81  TRINITY_DN1400_c0_g1_i5  96  52   2   0   1  52   682   631  1.320000e-18  91.7
181  81  TRINITY_DN1400_c0_g1_i3  96  52   2   0   1  52  2899  2848  1.320000e-18  91.7
182  82  TRINITY_DN1400_c0_g1_i8  96  52   2   0   1  52   312   261  1.320000e-18  91.7
183  82  TRINITY_DN1400_c0_g1_i7  96  52   2   0   1  52   317   266  1.320000e-18  91.7
184  82  TRINITY_DN1400_c0_g1_i5  96  52   2   0   1  52   627   576  1.320000e-18  91.7
185  82  TRINITY_DN1400_c0_g1_i3  96  52   2   0   1  52  2844  2793  1.320000e-18  91.7
186  83  TRINITY_DN1400_c0_g1_i8  96  52   2   0   1  52   257   206  1.320000e-18  91.7
187  83  TRINITY_DN1400_c0_g1_i7  96  52   2   0   1  52   262   211  1.320000e-18  91.7
188  83  TRINITY_DN1400_c0_g1_i5  96  52   2   0   1  52   572   521  1.320000e-18  91.7
189  83  TRINITY_DN1400_c0_g1_i3  96  52   2   0   1  52  2789  2738  1.320000e-18  91.7
190  84  TRINITY_DN1400_c0_g1_i8  96  52   2   0   1  52   185   134  1.320000e-18  91.7
191  84  TRINITY_DN1400_c0_g1_i7  96  52   2   0   1  52   190   139  1.320000e-18  91.7
192  84  TRINITY_DN1400_c0_g1_i5  96  52   2   0   1  52   500   449  1.320000e-18  91.7
193  84  TRINITY_DN1400_c0_g1_i3  96  52   2   0   1  52  2717  2666  1.320000e-18  91.7


The probes are provided below in IDT oPool submission format.
Copy and Paste the lines below into an XLSX file for submission to IDT starting from 'Pool name'.


Pool name, Sequence
B2_Ojap_CS1_33_Dla0,CCTCGTAAATCCTCATCAaaTGTGGGAATCCTAGCTCTCCTGTGT
B2_Ojap_CS1_33_Dla0,TCACATACGACTTGAATAGGCATCGaaATCATCCAGTAAACCGCC
B2_Ojap_CS1_33_Dla0,CCTCGTAAATCCTCATCAaaGTTGCGCAGGTAGTCGTACCTCCGC
B2_Ojap_CS1_33_Dla0,GGCGTAGCCCTCGTCCTGTTGCACTaaATCATCCAGTAAACCGCC
B2_Ojap_CS1_33_Dla0,CCTCGTAAATCCTCATCAaaTCGTCTGACGCCGTTTCTTCGCGTT
B2_Ojap_CS1_33_Dla0,TTCAGATTCGCCGGCGCTGTTTGATaaATCATCCAGTAAACCGCC
B2_Ojap_CS1_33_Dla0,CCTCGTAAATCCTCATCAaaAGTCTGCAGGATGCTGGTACGAGCG
B2_Ojap_CS1_33_Dla0,TCTCAATTTACCGGCCAGCGTGTCTaaATCATCCAGTAAACCGCC
B2_Ojap_CS1_33_Dla0,CCTCGTAAATCCTCATCAaaAATGGGCACGTAGAAATCGTCTTCC
B2_Ojap_CS1_33_Dla0,CTCACCCTGGGGGTCATCCAATCGGaaATCATCCAGTAAACCGCC
B2_Ojap_CS1_33_Dla0,CCTCGTAAATCCTCATCAaaAGGATGCAAATGGGCCTTGATCAAT
B2_Ojap_CS1_33_Dla0,GGCTTCTTTCCTTTTATCTTTGTCCaaATCATCCAGTAAACCGCC
B2_Ojap_CS1_33_Dla0,CCTCGTAAATCCTCATCAaaTGCCTCTTTCCTGGCGAGGATCTCT
B2_Ojap_CS1_33_Dla0,GACTGGTACAACTTCAGCTTGTTTCaaATCATCCAGTAAACCGCC
B2_Ojap_CS1_33_Dla0,CCTCGTAAATCCTCATCAaaATTTGCAATAGAATCCAATCCAAGC
B2_Ojap_CS1_33_Dla0,CATCGTGATGTAGAATTCCTTGAGAaaATCATCCAGTAAACCGCC
B2_Ojap_CS1_33_Dla0,CCTCGTAAATCCTCATCAaaAGAAGGTATCCTGAAGGAATCAAAA
B2_Ojap_CS1_33_Dla0,ATGTTACAAATGGAGTATAGTTGTAaaATCATCCAGTAAACCGCC
B2_Ojap_CS1_33_Dla0,CCTCGTAAATCCTCATCAaaCCCACAATGACAACCATCATAACAA
B2_Ojap_CS1_33_Dla0,GATTGCATGAAGGCGTTGATAACCAaaATCATCCAGTAAACCGCC
B2_Ojap_CS1_33_Dla0,CCTCGTAAATCCTCATCAaaAAACTACCACCGATCATGAGCAACA
B2_Ojap_CS1_33_Dla0,CACAGGTTGGTGCCTAGTACCGAGTaaATCATCCAGTAAACCGCC
B2_Ojap_CS1_33_Dla0,CCTCGTAAATCCTCATCAaaCACCTCCTCCTTTGATTGTAGAACT
B2_Ojap_CS1_33_Dla0,AGGGAGTTCATCATGGTGGATGGACaaATCATCCAGTAAACCGCC
B2_Ojap_CS1_33_Dla0,CCTCGTAAATCCTCATCAaaTTCACAGTGTACCGACGCATCACAT
B2_Ojap_CS1_33_Dla0,TGTACATGTTCAACGGGAGCTGAAGaaATCATCCAGTAAACCGCC
B2_Ojap_CS1_33_Dla0,CCTCGTAAATCCTCATCAaaGCGCCGATGGGATGAATCCTACCGC
B2_Ojap_CS1_33_Dla0,AAGTCTTGATACCATACCACGGGACaaATCATCCAGTAAACCGCC
B2_Ojap_CS1_33_Dla0,CCTCGTAAATCCTCATCAaaAAAATTGAGCCGGGAGCGAATTGGG
B2_Ojap_CS1_33_Dla0,CGGGCAATTTCTTCTGGAAGGTACTaaATCATCCAGTAAACCGCC
B2_Ojap_CS1_33_Dla0,CCTCGTAAATCCTCATCAaaAGGTGCATGATGATCAGGGTGCCAC
B2_Ojap_CS1_33_Dla0,TTGTGTCTGATTTTATTCTTATCCTaaATCATCCAGTAAACCGCC
B2_Ojap_CS1_33_Dla0,CCTCGTAAATCCTCATCAaaAACTCCTCGTCGTCATTTAATTCTG
B2_Ojap_CS1_33_Dla0,AATTGTCGAACAAATTGATTTGGAAaaATCATCCAGTAAACCGCC
B2_Ojap_CS1_33_Dla0,CCTCGTAAATCCTCATCAaaTTCTTAGTTTCGTGCCACATCGTAG
B2_Ojap_CS1_33_Dla0,ACGGATTTCAATAATTGAGTCATTTaaATCATCCAGTAAACCGCC
B2_Ojap_CS1_33_Dla0,CCTCGTAAATCCTCATCAaaTTGTTATACTTAACTTCTGCGTCCC
B2_Ojap_CS1_33_Dla0,TCCAAGATAAAATCAACGATTCCTCaaATCATCCAGTAAACCGCC
B2_Ojap_CS1_33_Dla0,CCTCGTAAATCCTCATCAaaCATAGTATGGCGCATATTATGTGGA
B2_Ojap_CS1_33_Dla0,CCAGAAATAACCATTTCGCTGAACCaaATCATCCAGTAAACCGCC
B2_Ojap_CS1_33_Dla0,CCTCGTAAATCCTCATCAaaGCATTGCAGAAACAGAATGATGACA
B2_Ojap_CS1_33_Dla0,TTCACTATTGGTGATCATTTGATTCaaATCATCCAGTAAACCGCC
B2_Ojap_CS1_33_Dla0,CCTCGTAAATCCTCATCAaaCAGCCACACCGCTGACCACTTGAAC
B2_Ojap_CS1_33_Dla0,TACATGTCAACACGGCCGTAATGTAaaATCATCCAGTAAACCGCC
B2_Ojap_CS1_33_Dla0,CCTCGTAAATCCTCATCAaaAGGAAGACATAGGGGAACGCCACGA
B2_Ojap_CS1_33_Dla0,ATATAGAATTCAATCTTGAAGTCCTaaATCATCCAGTAAACCGCC
B2_Ojap_CS1_33_Dla0,CCTCGTAAATCCTCATCAaaCTTATATTGTCCATTGGCAAACGAT
B2_Ojap_CS1_33_Dla0,TTGAGCCTTAACGTCTCGCAGGGGAaaATCATCCAGTAAACCGCC
B2_Ojap_CS1_33_Dla0,CCTCGTAAATCCTCATCAaaCCGCTCCCGACCATTCCACGTTGCG
B2_Ojap_CS1_33_Dla0,GAAACATCCACCTGCTGCCATCTACaaATCATCCAGTAAACCGCC
B2_Ojap_CS1_33_Dla0,CCTCGTAAATCCTCATCAaaGTTAAAGAATTAAAAGTATCTCCAA
B2_Ojap_CS1_33_Dla0,TGGCGAGTTTCGGAATCTATAACTCaaATCATCCAGTAAACCGCC
B2_Ojap_CS1_33_Dla0,CCTCGTAAATCCTCATCAaaTAACATCTTTTTCATCTTGTTAGTT
B2_Ojap_CS1_33_Dla0,CAAAGCGGCAATATTTGCTCCATACaaATCATCCAGTAAACCGCC
B2_Ojap_CS1_33_Dla0,CCTCGTAAATCCTCATCAaaTCTGTGTGCCAGGACCAAAGTTAGG
B2_Ojap_CS1_33_Dla0,ATTGTAAATGCATATATGTTTGTTCaaATCATCCAGTAAACCGCC
B2_Ojap_CS1_33_Dla0,CCTCGTAAATCCTCATCAaaGGCATTAACACAAACACCAGAATAC
B2_Ojap_CS1_33_Dla0,CATACGGCTCGTATCATATCAAGTCaaATCATCCAGTAAACCGCC
B2_Ojap_CS1_33_Dla0,CCTCGTAAATCCTCATCAaaCTTGAAGAAGTACATGATGAACGTT
B2_Ojap_CS1_33_Dla0,GGGCCACGGTTGGCTACCAAAGGCCaaATCATCCAGTAAACCGCC
B2_Ojap_CS1_33_Dla0,CCTCGTAAATCCTCATCAaaCTCGGTTCAGAGTGTCCAGTTTATC
B2_Ojap_CS1_33_Dla0,TTTGAAGTTCATCGTAGACGTCGTCaaATCATCCAGTAAACCGCC
B2_Ojap_CS1_33_Dla0,CCTCGTAAATCCTCATCAaaAGGTAGATAAACACCTTGATAATTC
B2_Ojap_CS1_33_Dla0,CTTCCCAGGAGTATTGCAAAGAGGAaaATCATCCAGTAAACCGCC
B2_Ojap_CS1_33_Dla0,CCTCGTAAATCCTCATCAaaGTCGTCGTCTAAGTCGGAGGTTTCC
B2_Ojap_CS1_33_Dla0,TATGTTCCATTGTTCACTATTTATAaaATCATCCAGTAAACCGCC


Figure Layout of Probe Sequences:

B2_Ojap_CS1_PP33_Dla0
Pair#  Initiator  Spacer  Probe  Probe  Spacer  Initiator
1   CCTCGTAAATCCTCATCA   aa   TGTGGGAATCCTAGCTCTCCTGTGT     TCACATACGACTTGAATAGGCATCG   aa   ATCATCCAGTAAACCGCC
2   CCTCGTAAATCCTCATCA   aa   GTTGCGCAGGTAGTCGTACCTCCGC     GGCGTAGCCCTCGTCCTGTTGCACT   aa   ATCATCCAGTAAACCGCC
3   CCTCGTAAATCCTCATCA   aa   TCGTCTGACGCCGTTTCTTCGCGTT     TTCAGATTCGCCGGCGCTGTTTGAT   aa   ATCATCCAGTAAACCGCC
4   CCTCGTAAATCCTCATCA   aa   AGTCTGCAGGATGCTGGTACGAGCG     TCTCAATTTACCGGCCAGCGTGTCT   aa   ATCATCCAGTAAACCGCC
5   CCTCGTAAATCCTCATCA   aa   AATGGGCACGTAGAAATCGTCTTCC     CTCACCCTGGGGGTCATCCAATCGG   aa   ATCATCCAGTAAACCGCC
6   CCTCGTAAATCCTCATCA   aa   AGGATGCAAATGGGCCTTGATCAAT     GGCTTCTTTCCTTTTATCTTTGTCC   aa   ATCATCCAGTAAACCGCC
7   CCTCGTAAATCCTCATCA   aa   TGCCTCTTTCCTGGCGAGGATCTCT     GACTGGTACAACTTCAGCTTGTTTC   aa   ATCATCCAGTAAACCGCC
8   CCTCGTAAATCCTCATCA   aa   ATTTGCAATAGAATCCAATCCAAGC     CATCGTGATGTAGAATTCCTTGAGA   aa   ATCATCCAGTAAACCGCC
9   CCTCGTAAATCCTCATCA   aa   AGAAGGTATCCTGAAGGAATCAAAA     ATGTTACAAATGGAGTATAGTTGTA   aa   ATCATCCAGTAAACCGCC
10   CCTCGTAAATCCTCATCA   aa   CCCACAATGACAACCATCATAACAA     GATTGCATGAAGGCGTTGATAACCA   aa   ATCATCCAGTAAACCGCC
11   CCTCGTAAATCCTCATCA   aa   AAACTACCACCGATCATGAGCAACA     CACAGGTTGGTGCCTAGTACCGAGT   aa   ATCATCCAGTAAACCGCC
12   CCTCGTAAATCCTCATCA   aa   CACCTCCTCCTTTGATTGTAGAACT     AGGGAGTTCATCATGGTGGATGGAC   aa   ATCATCCAGTAAACCGCC
13   CCTCGTAAATCCTCATCA   aa   TTCACAGTGTACCGACGCATCACAT     TGTACATGTTCAACGGGAGCTGAAG   aa   ATCATCCAGTAAACCGCC
14   CCTCGTAAATCCTCATCA   aa   GCGCCGATGGGATGAATCCTACCGC     AAGTCTTGATACCATACCACGGGAC   aa   ATCATCCAGTAAACCGCC
15   CCTCGTAAATCCTCATCA   aa   AAAATTGAGCCGGGAGCGAATTGGG     CGGGCAATTTCTTCTGGAAGGTACT   aa   ATCATCCAGTAAACCGCC
16   CCTCGTAAATCCTCATCA   aa   AGGTGCATGATGATCAGGGTGCCAC     TTGTGTCTGATTTTATTCTTATCCT   aa   ATCATCCAGTAAACCGCC
17   CCTCGTAAATCCTCATCA   aa   AACTCCTCGTCGTCATTTAATTCTG     AATTGTCGAACAAATTGATTTGGAA   aa   ATCATCCAGTAAACCGCC
18   CCTCGTAAATCCTCATCA   aa   TTCTTAGTTTCGTGCCACATCGTAG     ACGGATTTCAATAATTGAGTCATTT   aa   ATCATCCAGTAAACCGCC
19   CCTCGTAAATCCTCATCA   aa   TTGTTATACTTAACTTCTGCGTCCC     TCCAAGATAAAATCAACGATTCCTC   aa   ATCATCCAGTAAACCGCC
20   CCTCGTAAATCCTCATCA   aa   CATAGTATGGCGCATATTATGTGGA     CCAGAAATAACCATTTCGCTGAACC   aa   ATCATCCAGTAAACCGCC
21   CCTCGTAAATCCTCATCA   aa   GCATTGCAGAAACAGAATGATGACA     TTCACTATTGGTGATCATTTGATTC   aa   ATCATCCAGTAAACCGCC
22   CCTCGTAAATCCTCATCA   aa   CAGCCACACCGCTGACCACTTGAAC     TACATGTCAACACGGCCGTAATGTA   aa   ATCATCCAGTAAACCGCC
23   CCTCGTAAATCCTCATCA   aa   AGGAAGACATAGGGGAACGCCACGA     ATATAGAATTCAATCTTGAAGTCCT   aa   ATCATCCAGTAAACCGCC
24   CCTCGTAAATCCTCATCA   aa   CTTATATTGTCCATTGGCAAACGAT     TTGAGCCTTAACGTCTCGCAGGGGA   aa   ATCATCCAGTAAACCGCC
25   CCTCGTAAATCCTCATCA   aa   CCGCTCCCGACCATTCCACGTTGCG     GAAACATCCACCTGCTGCCATCTAC   aa   ATCATCCAGTAAACCGCC
26   CCTCGTAAATCCTCATCA   aa   GTTAAAGAATTAAAAGTATCTCCAA     TGGCGAGTTTCGGAATCTATAACTC   aa   ATCATCCAGTAAACCGCC
27   CCTCGTAAATCCTCATCA   aa   TAACATCTTTTTCATCTTGTTAGTT     CAAAGCGGCAATATTTGCTCCATAC   aa   ATCATCCAGTAAACCGCC
28   CCTCGTAAATCCTCATCA   aa   TCTGTGTGCCAGGACCAAAGTTAGG     ATTGTAAATGCATATATGTTTGTTC   aa   ATCATCCAGTAAACCGCC
29   CCTCGTAAATCCTCATCA   aa   GGCATTAACACAAACACCAGAATAC     CATACGGCTCGTATCATATCAAGTC   aa   ATCATCCAGTAAACCGCC
30   CCTCGTAAATCCTCATCA   aa   CTTGAAGAAGTACATGATGAACGTT     GGGCCACGGTTGGCTACCAAAGGCC   aa   ATCATCCAGTAAACCGCC
31   CCTCGTAAATCCTCATCA   aa   CTCGGTTCAGAGTGTCCAGTTTATC     TTTGAAGTTCATCGTAGACGTCGTC   aa   ATCATCCAGTAAACCGCC
32   CCTCGTAAATCCTCATCA   aa   AGGTAGATAAACACCTTGATAATTC     CTTCCCAGGAGTATTGCAAAGAGGA   aa   ATCATCCAGTAAACCGCC
33   CCTCGTAAATCCTCATCA   aa   GTCGTCGTCTAAGTCGGAGGTTTCC     TATGTTCCATTGTTCACTATTTATA   aa   ATCATCCAGTAAACCGCC


Below are the hybridizing sequences and where they align to the cDNA:

Pair#  cDNAcoord  Probe  cDNAcoord  cDNAcoord  Probe  cDNAcoord
33   159   TATGTTCCATTGTTCACTATTTATA   134     132   GTCGTCGTCTAAGTCGGAGGTTTCC   107
32   269   CTTCCCAGGAGTATTGCAAAGAGGA   244     242   AGGTAGATAAACACCTTGATAATTC   217
31   379   TTTGAAGTTCATCGTAGACGTCGTC   354     352   CTCGGTTCAGAGTGTCCAGTTTATC   327
30   489   GGGCCACGGTTGGCTACCAAAGGCC   464     462   CTTGAAGAAGTACATGATGAACGTT   437
29   599   CATACGGCTCGTATCATATCAAGTC   574     572   GGCATTAACACAAACACCAGAATAC   547
28   709   ATTGTAAATGCATATATGTTTGTTC   684     682   TCTGTGTGCCAGGACCAAAGTTAGG   657
27   819   CAAAGCGGCAATATTTGCTCCATAC   794     792   TAACATCTTTTTCATCTTGTTAGTT   767
26   929   TGGCGAGTTTCGGAATCTATAACTC   904     902   GTTAAAGAATTAAAAGTATCTCCAA   877
25   1039   GAAACATCCACCTGCTGCCATCTAC   1014     1012   CCGCTCCCGACCATTCCACGTTGCG   987
24   1149   TTGAGCCTTAACGTCTCGCAGGGGA   1124     1122   CTTATATTGTCCATTGGCAAACGAT   1097
23   1259   ATATAGAATTCAATCTTGAAGTCCT   1234     1232   AGGAAGACATAGGGGAACGCCACGA   1207
22   1369   TACATGTCAACACGGCCGTAATGTA   1344     1342   CAGCCACACCGCTGACCACTTGAAC   1317
21   1479   TTCACTATTGGTGATCATTTGATTC   1454     1452   GCATTGCAGAAACAGAATGATGACA   1427
20   1589   CCAGAAATAACCATTTCGCTGAACC   1564     1562   CATAGTATGGCGCATATTATGTGGA   1537
19   1754   TCCAAGATAAAATCAACGATTCCTC   1729     1727   TTGTTATACTTAACTTCTGCGTCCC   1702
18   1919   ACGGATTTCAATAATTGAGTCATTT   1894     1892   TTCTTAGTTTCGTGCCACATCGTAG   1867
17   2084   AATTGTCGAACAAATTGATTTGGAA   2059     2057   AACTCCTCGTCGTCATTTAATTCTG   2032
16   2249   TTGTGTCTGATTTTATTCTTATCCT   2224     2222   AGGTGCATGATGATCAGGGTGCCAC   2197
15   2414   CGGGCAATTTCTTCTGGAAGGTACT   2389     2387   AAAATTGAGCCGGGAGCGAATTGGG   2362
14   2579   AAGTCTTGATACCATACCACGGGAC   2554     2552   GCGCCGATGGGATGAATCCTACCGC   2527
13   2744   TGTACATGTTCAACGGGAGCTGAAG   2719     2717   TTCACAGTGTACCGACGCATCACAT   2692
12   2909   AGGGAGTTCATCATGGTGGATGGAC   2884     2882   CACCTCCTCCTTTGATTGTAGAACT   2857
11   3074   CACAGGTTGGTGCCTAGTACCGAGT   3049     3047   AAACTACCACCGATCATGAGCAACA   3022
10   3239   GATTGCATGAAGGCGTTGATAACCA   3214     3212   CCCACAATGACAACCATCATAACAA   3187
9   3404   ATGTTACAAATGGAGTATAGTTGTA   3379     3377   AGAAGGTATCCTGAAGGAATCAAAA   3352
8   3585   CATCGTGATGTAGAATTCCTTGAGA   3560     3558   ATTTGCAATAGAATCCAATCCAAGC   3533
7   3750   GACTGGTACAACTTCAGCTTGTTTC   3725     3723   TGCCTCTTTCCTGGCGAGGATCTCT   3698
6   3915   GGCTTCTTTCCTTTTATCTTTGTCC   3890     3888   AGGATGCAAATGGGCCTTGATCAAT   3863
5   4080   CTCACCCTGGGGGTCATCCAATCGG   4055     4053   AATGGGCACGTAGAAATCGTCTTCC   4028
4   4245   TCTCAATTTACCGGCCAGCGTGTCT   4220     4218   AGTCTGCAGGATGCTGGTACGAGCG   4193
3   4410   TTCAGATTCGCCGGCGCTGTTTGAT   4385     4383   TCGTCTGACGCCGTTTCTTCGCGTT   4358
2   4575   GGCGTAGCCCTCGTCCTGTTGCACT   4550     4548   GTTGCGCAGGTAGTCGTACCTCCGC   4523
1   4740   TCACATACGACTTGAATAGGCATCG   4715     4713   TGTGGGAATCCTAGCTCTCCTGTGT   4688


This is the in-place localization of the probe pairs along the full-length sense cDNA.

>Ojap_CS1 Sense Strand
nnnnnnnnnnnnnnnnnnnnnnnnnnnnnnnnnnnnnnnnnnnnnnnnnnnnnnnnnnnnnnnnnnnnnnnnnnnnnnnnnnnnnnnnnnnnnnnnnnnnnnnnnnnGGAAACCTCCGACTTAGACGACGACnnTATAAATAGTGAACAATGGAACATAnnnnnnnnnnnnnnnnnnnnnnnnnnnnnnnnnnnnnnnnnnnnnnnnnnnnnnnnnnGAATTATCAAGGTGTTTATCTACCTnnTCCTCTTTGCAATACTCCTGGGAAGnnnnnnnnnnnnnnnnnnnnnnnnnnnnnnnnnnnnnnnnnnnnnnnnnnnnnnnnnnGATAAACTGGACACTCTGAACCGAGnnGACGACGTCTACGATGAACTTCAAAnnnnnnnnnnnnnnnnnnnnnnnnnnnnnnnnnnnnnnnnnnnnnnnnnnnnnnnnnnAACGTTCATCATGTACTTCTTCAAGnnGGCCTTTGGTAGCCAACCGTGGCCCnnnnnnnnnnnnnnnnnnnnnnnnnnnnnnnnnnnnnnnnnnnnnnnnnnnnnnnnnnGTATTCTGGTGTTTGTGTTAATGCCnnGACTTGATATGATACGAGCCGTATGnnnnnnnnnnnnnnnnnnnnnnnnnnnnnnnnnnnnnnnnnnnnnnnnnnnnnnnnnnCCTAACTTTGGTCCTGGCACACAGAnnGAACAAACATATATGCATTTACAATnnnnnnnnnnnnnnnnnnnnnnnnnnnnnnnnnnnnnnnnnnnnnnnnnnnnnnnnnnAACTAACAAGATGAAAAAGATGTTAnnGTATGGAGCAAATATTGCCGCTTTGnnnnnnnnnnnnnnnnnnnnnnnnnnnnnnnnnnnnnnnnnnnnnnnnnnnnnnnnnnTTGGAGATACTTTTAATTCTTTAACnnGAGTTATAGATTCCGAAACTCGCCAnnnnnnnnnnnnnnnnnnnnnnnnnnnnnnnnnnnnnnnnnnnnnnnnnnnnnnnnnnCGCAACGTGGAATGGTCGGGAGCGGnnGTAGATGGCAGCAGGTGGATGTTTCnnnnnnnnnnnnnnnnnnnnnnnnnnnnnnnnnnnnnnnnnnnnnnnnnnnnnnnnnnATCGTTTGCCAATGGACAATATAAGnnTCCCCTGCGAGACGTTAAGGCTCAAnnnnnnnnnnnnnnnnnnnnnnnnnnnnnnnnnnnnnnnnnnnnnnnnnnnnnnnnnnTCGTGGCGTTCCCCTATGTCTTCCTnnAGGACTTCAAGATTGAATTCTATATnnnnnnnnnnnnnnnnnnnnnnnnnnnnnnnnnnnnnnnnnnnnnnnnnnnnnnnnnnGTTCAAGTGGTCAGCGGTGTGGCTGnnTACATTACGGCCGTGTTGACATGTAnnnnnnnnnnnnnnnnnnnnnnnnnnnnnnnnnnnnnnnnnnnnnnnnnnnnnnnnnnTGTCATCATTCTGTTTCTGCAATGCnnGAATCAAATGATCACCAATAGTGAAnnnnnnnnnnnnnnnnnnnnnnnnnnnnnnnnnnnnnnnnnnnnnnnnnnnnnnnnnnTCCACATAATATGCGCCATACTATGnnGGTTCAGCGAAATGGTTATTTCTGGnnnnnnnnnnnnnnnnnnnnnnnnnnnnnnnnnnnnnnnnnnnnnnnnnnnnnnnnnnnnnnnnnnnnnnnnnnnnnnnnnnnnnnnnnnnnnnnnnnnnnnnnnnnnnnnnnGGGACGCAGAAGTTAAGTATAACAAnnGAGGAATCGTTGATTTTATCTTGGAnnnnnnnnnnnnnnnnnnnnnnnnnnnnnnnnnnnnnnnnnnnnnnnnnnnnnnnnnnnnnnnnnnnnnnnnnnnnnnnnnnnnnnnnnnnnnnnnnnnnnnnnnnnnnnnnnCTACGATGTGGCACGAAACTAAGAAnnAAATGACTCAATTATTGAAATCCGTnnnnnnnnnnnnnnnnnnnnnnnnnnnnnnnnnnnnnnnnnnnnnnnnnnnnnnnnnnnnnnnnnnnnnnnnnnnnnnnnnnnnnnnnnnnnnnnnnnnnnnnnnnnnnnnnnCAGAATTAAATGACGACGAGGAGTTnnTTCCAAATCAATTTGTTCGACAATTnnnnnnnnnnnnnnnnnnnnnnnnnnnnnnnnnnnnnnnnnnnnnnnnnnnnnnnnnnnnnnnnnnnnnnnnnnnnnnnnnnnnnnnnnnnnnnnnnnnnnnnnnnnnnnnnnGTGGCACCCTGATCATCATGCACCTnnAGGATAAGAATAAAATCAGACACAAnnnnnnnnnnnnnnnnnnnnnnnnnnnnnnnnnnnnnnnnnnnnnnnnnnnnnnnnnnnnnnnnnnnnnnnnnnnnnnnnnnnnnnnnnnnnnnnnnnnnnnnnnnnnnnnnnCCCAATTCGCTCCCGGCTCAATTTTnnAGTACCTTCCAGAAGAAATTGCCCGnnnnnnnnnnnnnnnnnnnnnnnnnnnnnnnnnnnnnnnnnnnnnnnnnnnnnnnnnnnnnnnnnnnnnnnnnnnnnnnnnnnnnnnnnnnnnnnnnnnnnnnnnnnnnnnnnGCGGTAGGATTCATCCCATCGGCGCnnGTCCCGTGGTATGGTATCAAGACTTnnnnnnnnnnnnnnnnnnnnnnnnnnnnnnnnnnnnnnnnnnnnnnnnnnnnnnnnnnnnnnnnnnnnnnnnnnnnnnnnnnnnnnnnnnnnnnnnnnnnnnnnnnnnnnnnnATGTGATGCGTCGGTACACTGTGAAnnCTTCAGCTCCCGTTGAACATGTACAnnnnnnnnnnnnnnnnnnnnnnnnnnnnnnnnnnnnnnnnnnnnnnnnnnnnnnnnnnnnnnnnnnnnnnnnnnnnnnnnnnnnnnnnnnnnnnnnnnnnnnnnnnnnnnnnnAGTTCTACAATCAAAGGAGGAGGTGnnGTCCATCCACCATGATGAACTCCCTnnnnnnnnnnnnnnnnnnnnnnnnnnnnnnnnnnnnnnnnnnnnnnnnnnnnnnnnnnnnnnnnnnnnnnnnnnnnnnnnnnnnnnnnnnnnnnnnnnnnnnnnnnnnnnnnnTGTTGCTCATGATCGGTGGTAGTTTnnACTCGGTACTAGGCACCAACCTGTGnnnnnnnnnnnnnnnnnnnnnnnnnnnnnnnnnnnnnnnnnnnnnnnnnnnnnnnnnnnnnnnnnnnnnnnnnnnnnnnnnnnnnnnnnnnnnnnnnnnnnnnnnnnnnnnnnTTGTTATGATGGTTGTCATTGTGGGnnTGGTTATCAACGCCTTCATGCAATCnnnnnnnnnnnnnnnnnnnnnnnnnnnnnnnnnnnnnnnnnnnnnnnnnnnnnnnnnnnnnnnnnnnnnnnnnnnnnnnnnnnnnnnnnnnnnnnnnnnnnnnnnnnnnnnnnTTTTGATTCCTTCAGGATACCTTCTnnTACAACTATACTCCATTTGTAACATnnnnnnnnnnnnnnnnnnnnnnnnnnnnnnnnnnnnnnnnnnnnnnnnnnnnnnnnnnnnnnnnnnnnnnnnnnnnnnnnnnnnnnnnnnnnnnnnnnnnnnnnnnnnnnnnnnnnnnnnnnnnnnnnnGCTTGGATTGGATTCTATTGCAAATnnTCTCAAGGAATTCTACATCACGATGnnnnnnnnnnnnnnnnnnnnnnnnnnnnnnnnnnnnnnnnnnnnnnnnnnnnnnnnnnnnnnnnnnnnnnnnnnnnnnnnnnnnnnnnnnnnnnnnnnnnnnnnnnnnnnnnnAGAGATCCTCGCCAGGAAAGAGGCAnnGAAACAAGCTGAAGTTGTACCAGTCnnnnnnnnnnnnnnnnnnnnnnnnnnnnnnnnnnnnnnnnnnnnnnnnnnnnnnnnnnnnnnnnnnnnnnnnnnnnnnnnnnnnnnnnnnnnnnnnnnnnnnnnnnnnnnnnnATTGATCAAGGCCCATTTGCATCCTnnGGACAAAGATAAAAGGAAAGAAGCCnnnnnnnnnnnnnnnnnnnnnnnnnnnnnnnnnnnnnnnnnnnnnnnnnnnnnnnnnnnnnnnnnnnnnnnnnnnnnnnnnnnnnnnnnnnnnnnnnnnnnnnnnnnnnnnnnGGAAGACGATTTCTACGTGCCCATTnnCCGATTGGATGACCCCCAGGGTGAGnnnnnnnnnnnnnnnnnnnnnnnnnnnnnnnnnnnnnnnnnnnnnnnnnnnnnnnnnnnnnnnnnnnnnnnnnnnnnnnnnnnnnnnnnnnnnnnnnnnnnnnnnnnnnnnnnCGCTCGTACCAGCATCCTGCAGACTnnAGACACGCTGGCCGGTAAATTGAGAnnnnnnnnnnnnnnnnnnnnnnnnnnnnnnnnnnnnnnnnnnnnnnnnnnnnnnnnnnnnnnnnnnnnnnnnnnnnnnnnnnnnnnnnnnnnnnnnnnnnnnnnnnnnnnnnnAACGCGAAGAAACGGCGTCAGACGAnnATCAAACAGCGCCGGCGAATCTGAAnnnnnnnnnnnnnnnnnnnnnnnnnnnnnnnnnnnnnnnnnnnnnnnnnnnnnnnnnnnnnnnnnnnnnnnnnnnnnnnnnnnnnnnnnnnnnnnnnnnnnnnnnnnnnnnnnGCGGAGGTACGACTACCTGCGCAACnnAGTGCAACAGGACGAGGGCTACGCCnnnnnnnnnnnnnnnnnnnnnnnnnnnnnnnnnnnnnnnnnnnnnnnnnnnnnnnnnnnnnnnnnnnnnnnnnnnnnnnnnnnnnnnnnnnnnnnnnnnnnnnnnnnnnnnnnACACAGGAGAGCTAGGATTCCCACAnnCGATGCCTATTCAAGTCGTATGTGA


Anti-sense sequence used to create probes:

>Ojap_CS1 Anti-Sense Strand
TCACATACGACTTGAATAGGCATCGTTTGTGGGAATCCTAGCTCTCCTGTGTTGTTTTCCCCCTCCTCCGCCTCCTCCTGCTCCGTAATTGTAGCCGCGTACCGTTTTATACACGTCGGACATGTCGACTTTGCGGTGTCGAGCCTTTGACCTTGACCTAGATCTGGCGTAGCCCTCGTCCTGTTGCACTTGGTTGCGCAGGTAGTCGTACCTCCGCTGAAAGTTTCTAGACAATGTATTTCCGCCGACCTGTTGATTTCCGAGTCCCCGTTTGCGATGTCTTCTCGGTCGATGTTTCTTGCGGTGTGGTCGATCTCGACTGTTGCTGCGTTCAGATTCGCCGGCGCTGTTTGATCGTCGTCTGACGCCGTTTCTTCGCGTTCTATTCGACACCGATTCCAAGGACTCGTAGATGCCACTGCCTCTACTCTTGTCTGGAATGCCAAATTGGTCGTCTTCGATGATGTCGCCGATACTCTGCAACTTTTCCACGAGTCTCAATTTACCGGCCAGCGTGTCTTCAGTCTGCAGGATGCTGGTACGAGCGATGATATGCAGGAAGGTCACCCACCTGTGGGCAATGGTGGCAGTGAATTGAACCACCAGGATCACTGCGAACATCACCAAGAAAATCAGACCCAAAGGTTCAAATTTGTCAGGCTCACCCTGGGGGTCATCCAATCGGGGAATGGGCACGTAGAAATCGTCTTCCAGGGTTTCCTTGAGTAATTGAAGTTGGAACAACAATATGATCCACAGGAAATTCAACATCAAATATCCAAATACAAGATTGTTTCGCAAGTCGATGAGATTCTGAGCATCTTGGGCTTCTTTCCTTTTATCTTTGTCCAAAGGATGCAAATGGGCCTTGATCAATTGTTTCCAGAAGGTAATCTCCTTGTCATCCAGGTACTTGATTTCTCCAGAACCGAGGATGTCTTCTTCAATCCATCTCGGATTCGTGAGTTCGTCTCTTTTAATTTTCTTCTTGACTGGTACAACTTCAGCTTGTTTCGCTGCCTCTTTCCTGGCGAGGATCTCTTGTAATTCATTTCTAGGTCGTTTGCCATCGAGTTCATTTTTGAGGTTTTCAATTTCCTCTTTTAAACCACTTACAAGATCATTCTCTTCCTTCTCGGCCTTCCCTCTACCAATCATCGTGATGTAGAATTCCTTGAGATCATTTGCAATAGAATCCAATCCAAGCCAAGCAATTAAACCCTTCTTTTTTAATTTCTCTTTCCTTTTCTTCTCCTCTTCCTCAATTCTCTCCATTTCAATCTCCTCTTTGGTCTTTTTAGTGGCAACTTCTCTAGTACCCCATGATACAACGTGAATGTTACAAATGGAGTATAGTTGTAGAAGAAGGTATCCTGAAGGAATCAAAAGGAAGTACAGTAAACCCGGAATGACGCATCCAAATTCCTGGGGATGCAGTACGGCGGCTGTAGCGTAGAAACCTCCCAACATGATCAAGAAAATGATGTTTGGTGATGTAATGGATTGCATGAAGGCGTTGATAACCAGACCCACAATGACAACCATCATAACAATGGCGTACAGGGCACTCATTATCTGAGCCACTAGAACCTGAGTGTCGCATTTCGTGGTGAAACACACGAGGATATAGAAAGCCGTGGGGCACAGGGCGATCATGTGCGACTGCCACAGGTTGGTGCCTAGTACCGAGTTGAAACTACCACCGATCATGAGCAACACAGTGGCAGGACCTAGGATACCCGACACGAATAACAGGAATTGGTAGGCCATGAACGGCGTGGAGATGTTGTCGTTTCTTCTGATGGTGATCTGCCACGTAGACAACAGGTCAAGGGAGTTCATCATGGTGGATGGACCCCACCTCCTCCTTTGATTGTAGAACTCGTGGAAACTCTCGGGAGCGTATGTCAAGGCATCGGCGGCAGCAGAGTACTCTACTCTGTAGCCCTGTTGCAGTAGTAGGGTGCAAAGCCAACGATCTTCACCTTGATCAAATTGTACATGTTCAACGGGAGCTGAAGCTTTCACAGTGTACCGACGCATCACATTGTCATCCATTAGGGCTGAACCCCTGAATAAAGAGAAACATCCGGGTGAACACAACACACAGCCGTAGATATGCTCGGCAGCCTTTTGCAGCCAATGAGAAATTGCATACTCAAAGTCTTGATACCATACCACGGGACCTGCGCCGATGGGATGAATCCTACCGCATGCTGCTCCCACCTTCTTATTCTTCTTCAACAGATCCACGAGTAGTCGTACTGCGTCGGGTTTGAAGTCTACATCTCCGTCCAAGGCTAACATGAAAGTGTTTGCAGCTTTACGGGCAATTTCTTCTGGAAGGTACTTGAAAATTGAGCCGGGAGCGAATTGGGTTTTTTGTCGTTGGTCTTTGGAATTGGTGCCCTTCCACAAGTCATCGTTGCTGATTCCGCACAGCCTATACCCAAGCAAGTAGTACATGTACATGCATTGGGACCAGCGTTTCTTGTGTCTGATTTTATTCTTATCCTTGAGGTGCATGATGATCAGGGTGCCACCAGGCAGTTTCCACGTCAAACGTCCACCGTACGGAGTGGGAGTTCTTTCTGGGCACTCGAGGGATATGGCAGCCTTGTGCACCGAGCTTCCTGCTTCATCGATGACTTCAATAAATTGTCGAACAAATTGATTTGGAACAAACTCCTCGTCGTCATTTAATTCTGTGGCGTCATCGAATAAAACGTGGGTTTCAAATTCGTAATAATCTGGATCTTGAAATGTCGGATCTTGTTCTCTCAAATTTCTACGAGCGCATTGATCCTTATCCATTCTAAACACGGATTTCAATAATTGAGTCATTTCATTCTTAGTTTCGTGCCACATCGTAGCGCATCCATAGATTGTGGGTACGACAATCTCGTCATCTTGTTGTAGGGTATTTTCTCCTCTTTCGGCTTTGTTGGATTCTTCATCTTCTTCATTTTTCTCTCTATCTGGATCCTCCAAGATAAAATCAACGATTCCTCGATTGTTATACTTAACTTCTGCGTCCCTTCTTCTTCGGTTAAACAAGAAAGATTGTTCTAGCAGAATCGATGAGTAAAGTGGAGCCACAAATAACTTCTCCATTTTATCCATAGTATTCTGTCGAGGCCACCAAATATGTCCAGAAATAACCATTTCGCTGAACCACCATAGTATGGCGCATATTATGTGGAAAATGGTACCACCAGACGAAGAAGTTTGACCAAAACCTTCTGGACACAACCACTCAAATTCACTATTGGTGATCATTTGATTCTTGCATTGCAGAAACAGAATGATGACAGTCACGGGCGTAGACAGGACAAGGGGAATGTTGAAGCTGACCATTTGCATGCATAGTTTACATGTCAACACGGCCGTAATGTACCCAGCCACACCGCTGACCACTTGAACAATGACCGGTGTGTATTCGCTCAGGTAGTCTGCGAATACCTTTTGCCGTTTATCAGCGATATAGAATTCAATCTTGAAGTCCTGCAGGAAGACATAGGGGAACGCCACGATGATGCCTATACTCCAGAAACTGGCTATAACCATGGCCTTTTGGCGCAGCACGTGCATTTGAGCCTTAACGTCTCGCAGGGGAATCTTATATTGTCCATTGGCAAACGATACATTTTTCTCGATAAAGTTTTCCCACCACATCATGCTGACAAGAATAAGGCAAATTGGAAACATCCACCTGCTGCCATCTACGGCCGCTCCCGACCATTCCACGTTGCGGTAGATGATGTTGGAGAAAGGTTTCGGAGGAATTGAGGTAGTGGTCGTGATGTTAACTTGGCGAGTTTCGGAATCTATAACTCCAGTTAAAGAATTAAAAGTATCTCCAAGATTACGAGTATCATAAGATCCAAAGAAAATCATAACAATTCCTGTGATTTGAACAATCAAAGCGGCAATATTTGCTCCATACCATAACATCTTTTTCATCTTGTTAGTTTTGTTTAGGTTGTCCATGATTGTCTGTTTCTTTTCCATTTGCTCTGGGGTCATTTCTGATTGTAAATGCATATATGTTTGTTCCTTCTGTGTGCCAGGACCAAAGTTAGGCGGGTGACCAAAGCACACTTTGCATACAGCCGGTATCAGACAGACTGCGTTCATCAGACATACGGCTCGTATCATATCAAGTCTGGGCATTAACACAAACACCAGAATACAAATGCCCACAGTGTGAAAACTCTCCATCACTAGAATCTGTACAAGAGCCATTGGTTTGGGCCACGGTTGGCTACCAAAGGCCATCTTGAAGAAGTACATGATGAACGTTAATGCATTGGGTATGGCCATGCAGAGCATTATGATAGTGATGACGGTGTTACGCTTCTTTTGAAGTTCATCGTAGACGTCGTCTACTCGGTTCAGAGTGTCCAGTTTATCGCGGATCATACCGTAGGAGGTTGTGATCATTACAATGCTGATCTTACTCATCACCAAACTTCCCAGGAGTATTGCAAAGAGGATCAGGTAGATAAACACCTTGATAATTCTCAGGAATCCTTGTAAACTCTCTGATGCACTGATTCTTTCTCTTGGAATCACACGGAATATGTTCCATTGTTCACTATTTATAACGTCGTCGTCTAAGTCGGAGGTTTCCTCTTCTTCCTCCTCGACTTGGGGGGATTCTGCGGCCATTTTCTTGTCGTCGTAAACAAGCGTACTGCCCGACGAGATGTGGGACGGAGTCACCGCCTGGTTTAGCAT


Run 2022-10-24
   with settings: 
	5'Pause:	0 
	Choice of probe set:	n	Pair used: Default 
	Length of acceptable polyA/polyT runs:	5 
	Length of acceptable polyC/polyG runs:	5 
	BLASTn of Probes:	y 
	Removal of probes with low quality BLAST hits:	y


References: 

 See Choi et al. 2018 Development for HCR3.0 methodology details 
 https://www.ncbi.nlm.nih.gov/pmc/articles/PMC6031405/ 

 See Wang et al. 2020 BioRxiv for expanded amplifier information 
 https://www.biorxiv.org/content/10.1101/274456v3 
