# Supplementary material for: Hooked on zombie worms? Genetic blueprints of bristle formation in Osedax japonicus (Annelida)
Source: EvoDevo. 2024 Jun 4;15:7. doi: 10.1186/s13227-024-00227-1 (PMC11149249; doi:10.1186/s13227-024-00227-1)
Supplement: Supplementary file 2 — Supplementary Material 2. [file 13227_2024_227_MOESM2_ESM.xlsx]

## Sheet: Sheet 1 - 90-691518544 Table 2.
Category	Sample ID	Barcode Sequence	# Reads	Yield (Mbases)	Mean Quality Score	% Bases >= 30
early embryo	Ojap_0-1	TCCTGAGC+AGAGGATA	14,981,586	4.494	35.04	89.18
early embryo	Ojap_0-10	GGACTCCT+TCTACTCT	38,258,682	11.478	34.99	88.82
early embryo	Ojap_0-2	TCCTGAGC+TCTACTCT	1,859,508	558	35.44	91.00
early embryo	Ojap_0-3	GGACTCCT+ATAGAGAG	4,674,494	1.402	34.91	88.83
early embryo	Ojap_0-9	GGACTCCT+AGAGGATA	22,947,397	6.884	35.18	89.79
5D Larvae	Ojap_120-10	TAAGGCGA+ATAGAGAG	17,168,382	5.151	34.20	85.69
5D Larvae	Ojap_120-11	AGGCAGAA+AGAGGATA	18,504,599	5.551	34.61	87.42
5D Larvae	Ojap_120-12	TCCTGAGC+TCTTACGC	12,094,470	3.628	34.78	87.97
5D Larvae	Ojap_120-3	TAAGGCGA+TCTACTCT	11,465,694	3.44	34.84	88.27
5D Larvae	Ojap_120-8	TAAGGCGA+AGAGGATA	18,431,505	5.529	34.39	86.51
6D Larvae	Ojap_144-10	TCCTGAGC+ATAGAGAG	22,525,889	6.758	34.70	87.73
6D Larvae	Ojap_144-11	TCCTGAGC+AGAGGATA	67,733,538	20.32	34.95	88.95
6D Larvae	Ojap_144-7	CGTACTAG+TCTTACGC	33,811,413	10.143	35.04	89.47
6D Larvae	Ojap_144-8	AGGCAGAA+TCTACTCT	29,470,714	8.841	35.06	89.35
6D Larvae	Ojap_144-9	AGGCAGAA+TCTTACGC	21,602,058	6.481	34.85	88.34
1D Larvae	Ojap_24-2	TCCTGAGC+TCTACTCT	25,187,222	7.556	35.36	90.71
1D Larvae	Ojap_24-3	AGGCAGAA+ATAGAGAG	30,303,733	9.091	34.93	88.55
1D Larvae	Ojap_24-4	CGTACTAG+TCTTACGC	79,298,981	23.79	35.11	89.38
1D Larvae	Ojap_24-5	CGTACTAG+TCTACTCT	27,552,272	8.266	35.11	89.37
1D Larvae	Ojap_24-6	CGTACTAG+AGAGGATA	32,334,105	9.7	35.30	90.42
2D Larvae	Ojap_48-2	CGTACTAG+ATAGAGAG	7,761,339	2.328	35.15	89.75
2D Larvae	Ojap_48-3	TAAGGCGA+ATAGAGAG	37,076,194	11.123	35.18	89.86
2D Larvae	Ojap_48-4	TAAGGCGA+AGAGGATA	32,414,768	9.724	35.17	89.84
2D Larvae	Ojap_48-5	TAAGGCGA+TCTACTCT	32,675,580	9.803	35.19	89.77
2D Larvae	Ojap_48-6	TAAGGCGA+TCTTACGC	24,006,056	7.202	35.30	90.40
3D Larvae	Ojap_72-11	AGGCAGAA+AGAGGATA	14,407,947	4.322	34.62	87.36
3D Larvae	Ojap_72-12	AGGCAGAA+ATAGAGAG	8,396,973	2.519	34.66	87.41
3D Larvae	Ojap_72-2	TCCTGAGC+ATAGAGAG	10,891,439	3.267	34.82	88.22
3D Larvae	Ojap_72-3	AGGCAGAA+TCTTACGC	47,191,921	14.158	34.99	88.89
3D Larvae	Ojap_72-6	AGGCAGAA+TCTACTCT	5,263,363	1.579	34.82	88.24
4D Larvae	Ojap_96-10	CGTACTAG+ATAGAGAG	12,760,260	3.828	34.76	87.91
4D Larvae	Ojap_96-11	TAAGGCGA+TCTTACGC	13,021,079	3.906	33.85	84.21
4D Larvae	Ojap_96-3	CGTACTAG+TCTTACGC	10,558,705	3.168	34.90	88.54
4D Larvae	Ojap_96-6	CGTACTAG+TCTACTCT	11,256,742	3.377	34.76	87.81
4D Larvae	Ojap_96-9	CGTACTAG+AGAGGATA	13,574,756	4.072	34.63	87.53
Early Adult Female	1d-J03		30,813,372	4.652		88.9
Early Adult Female	1d-J07		27,829,316	4.202		87.53
Early Adult Female	1d-J08		29,970,272	4.525		88.57
Late Adult Female	3w-F01		31,898,042	4.816		89.52
Late Adult Female	3w-F02		29,099,536	4.394		87.78
Late Adult Female	3w-F03		28,117,962	4.245		87.92
Early Adult Male	E-male03		30,969,112	4.676		89.11
Early Adult Male	E-male04		32,806,338	4.953		88.66
Early Adult Male	E-male05		30,028,802	4.534		88.46
Late Adult Male	L-male03		29,654,440	4.477		89.04
Late Adult Male	L-male04		30,563,356	4.615		89.21
Late Adult Male	L-male05		26,911,684	4.063		88.94
